# Supplementary material for: The anti-cancer effect and mechanism of animal scale-derived extract on malignant melanoma cells
Source: Sci Rep. 2023 Aug 2;13:12548. doi: 10.1038/s41598-023-39742-x (PMC10397295; doi:10.1038/s41598-023-39742-x)
Supplement: Supplementary file 1 — Supplementary Tables. [file 41598_2023_39742_MOESM1_ESM.xlsx]

## Sheet: ST1
Supplementary Table 1. Information of RT-qPCR primers.
Gene	Orientation	Sequence
GAPDH	Forward	5′-CAAATTCCATGGCACCGTCA-3′
	Reverse	5′-GACTCCACGACGTACTCAGC-3′
p21	Forward	5′-CATGTGGACCTGTCACTGTC-3′
	Reverse	5′-TGGAGTGGTAGAAATCTGTCATGC-3′
BAX	Forward	5′-CCCGAGAGGTCTTTTTCCGAG-3′
	Reverse	5′-CCAGCCCATGATGGTTCTGAT-3′
BCL-2	Forward	5′-ATGTGTGTGGAGAGCGTCAACC-3′
	Reverse	5′-TGAGCAGAGTCTTCAGAGACAGCC-3′
CCNB2	Forward	5′-CCGACGGTGTCCAGTGATTT-3′
	Reverse	5′-TGTTGTTTTGGTGGGTTGAACT-3′
CDK6	Forward	5′-ACAGAGCACCCGAAGTCTTG-3′
	Reverse	5′-CTGGGAGTCCAATCACGTCC-3′
PIK3CD	Forward	5′-TCAACTCACAGATCAGCCTCC-3′
	Reverse	5′-CGCGAAAGTCGTTCACTTCT-3′
AKT3	Forward	5′-AATGGACAGAAGCTATCCAGGC-3′
	Reverse	5′-TGATGGGTTGTAGAGGCATCC-3′
CCL3	Forward	5′-CCAGTTCTCTGCATCACTTGC-3′
	Reverse	5′-CACTGGCTGCTCGTCTCAAA-3′
SPINK1	Forward	5′-TCTATCTGGTAACACTGGAGCTG-3′
	Reverse	5′-ACACGCATTCATTGGGATAAGT-3′

## Sheet: ST2
Supplementary Table 2. The quantity and quality of total RNA
Sample	Volume (μl)	Nanodrop 2000				Bioanalyzer	Grade
		RNA Concentration (ng/μl)	RNA quality (μg)	A260/280	A260/230	RIN
C1	25	359.7	8.99	2.01	0.68	10	A
C2	25	245.3	6.13	2.05	2.08	10	A
C3	25	172.6	4.32	2.04	2.01	9.7	A
C4	25	156.6	3.92	2.01	1.09	9.5	A
C5	25	342.4	8.56	1.84	0.54	9.8	A
TA1	25	96.1	2.4	1.75	0.19	8.6	A
TA2	25	51.6	1.29	1.92	0.38	8.3	A
TA3	25	50	1.25	2.06	2.75	8.2	A
TA4	25	64.5	1.61	2.09	2.06	8.5	A
TA5	25	76.8	1.92	2.02	2.3	8.7	A
TB1	20	80.7	1.61	1.97	0.28	9.2	A
TB2	20	59.7	1.19	2.1	0.79	9.2	A
TB3	20	66.5	1.33	2.16	0.62	8.7	A
TB4	20	71.8	1.44	2.15	1.62	9	A
TB5	20	76.4	1.53	1.95	0.25	8.7	A

## Sheet: ST3
Supplementary Table 3. Summary statistics of raw reads.
Sample	Length (bp)	Number of Reads	Number of Bases	Q20 (%)	Q30 (%)	GC (%)	N (ppm)
C1	150	71280412	10692061800	98.2	95.06	50.99	19.81
C2	150	70099820	10514973000	98.24	95.16	51.19	18.9
C3	150	70117680	10517652000	98.28	95.26	50.77	16.29
C4	150	71649184	10747377600	98.21	95.05	50.4	19.43
C5	150	70990594	10648589100	98.23	95.11	50.68	17.79
TA1	150	71532966	10729944900	98.37	95.51	50.58	15.38
TA2	150	71245752	10686862800	98.21	95.07	50.13	15.98
TA3	150	70269518	10540427700	98.25	95.17	50.08	20.2
TA4	150	71836936	10775540400	97.99	94.55	50.1	19.23
TA5	150	71145416	10671812400	98.23	95.09	50.06	18.03
TB1	150	71410956	10711643400	98.16	94.99	51.35	19.69
TB2	150	71513534	10727030100	98.2	95.07	51.3	19.02
TB3	150	70824926	10623738900	98.39	95.49	51.37	20.11
TB4	150	71417246	10712586900	98.14	94.97	52.12	21
TB5	150	70222992	10533448800	98.3	95.37	51.39	19.21

## Sheet: ST4
Supplementary Table 4. Summary statistics of clean reads after preprocessing.
Sample	Length (bp)	Number of Reads	Number of Bases	Q20 (%)	Q30 (%)	GC (%)	N (ppm)
C1	148.57	71043414	10554572178	98.34	95.23	51.05	7.29
C2	148.4	69851796	10365868214	98.38	95.35	51.25	7.06
C3	148.74	69905830	10397506695	98.42	95.43	50.81	6.63
C4	148.79	71469834	10634164204	98.33	95.21	50.45	7.25
C5	148.84	70810138	10539402942	98.35	95.27	50.72	6.79
TA1	148.72	71309494	10604951656	98.51	95.69	50.62	6.48
TA2	148.8	71067930	10574608844	98.34	95.23	50.18	6.61
TA3	148.72	70080206	10422066195	98.38	95.34	50.13	7.29
TA4	148.8	71644428	10660435357	98.14	94.72	50.15	7.17
TA5	148.84	70951238	10560474332	98.37	95.26	50.1	6.9
TB1	148.38	71197896	10564101105	98.32	95.19	51.41	7.27
TB2	148.28	71288926	10570746546	98.34	95.27	51.37	7.08
TB3	148.48	70640074	10488982158	98.52	95.67	51.44	7.39
TB4	148.35	71163848	10557387259	98.3	95.18	52.2	7.54
TB5	148.35	69967340	10379843559	98.46	95.59	51.46	7.17

## Sheet: ST5
Supplementary Table 5. Mapping statistics of clean reads.
Samples	Total reads	Total mapped	Multiple mapped	Uniquely mapped	Read 1	Read 2	Reads map to ‘+’	Reads map to ‘-’	Non-splice reads	Splice reads	Reads mapped in proper pair
C1	71043414	66866655 (94.1208%)	4776432 (6.72326%)	62090223 (87.3976%)	31164917	30925306	31042230	31047993	32188518	29901705	60117116
C2	69851796	66032787 (94.5327%)	4788660 (6.85546%)	61244127 (87.6772%)	30723958	30520169	30619381	30624746	31563980	29680147	59428836
C3	69905830	64651711 (92.484%)	4802025 (6.86928%)	59849686 (85.6147%)	30019321	29830365	29920641	29929045	33074535	26775151	58008402
C4	71469834	67067437 (93.8402%)	4739235 (6.6311%)	62328202 (87.2091%)	31293576	31034626	31155128	31173074	34525596	27802606	60422432
C5	70810138	66493287 (93.9036%)	4740470 (6.69462%)	61752817 (87.209%)	30996384	30756433	30869599	30883218	32645710	29107107	59879132
TA1	71309494	64605807 (90.5992%)	4843281 (6.79192%)	59762526 (83.8073%)	29939231	29823295	29882064	29880462	32621821	27140705	58053044
TA2	71067930	66990144 (94.2621%)	4768914 (6.71036%)	62221230 (87.5518%)	31230370	30990860	31105775	31115455	33853351	28367879	60391988
TA3	70080206	65519186 (93.4917%)	4758248 (6.78972%)	60760938 (86.702%)	30472887	30288051	30375570	30385368	32836313	27924625	58963084
TA4	71644428	67415755 (94.0977%)	4762505 (6.64742%)	62653250 (87.4503%)	31507632	31145618	31316542	31336708	34200023	28453227	60632940
TA5	70951238	67113088 (94.5904%)	4653028 (6.55806%)	62460060 (88.0324%)	31327287	31132773	31225881	31234179	34837045	27623015	60615396
TB1	71197896	66029983 (92.7415%)	5238611 (7.35782%)	60791372 (85.3837%)	30520859	30270513	30378356	30413016	32739323	28052049	59186474
TB2	71288926	66504438 (93.288 6%)	5207223 (7.30439%)	61297215 (85.9842%)	30755698	30541517	30633461	30663754	32758523	28538692	59637632
TB3	70640074	65998066 (93.4286%)	5404298 (7.65047%)	60593768 (85.7782%)	30335591	30258177	30284849	30308919	32220916	28372852	59144120
TB4	71163848	65791052 (92.4501%)	5303940 (7.45314%)	60487112 (84.997%)	30362528	30124584	30227177	30259935	31978822	28508290	58835994
TB5	69967340	63737931 (91.0967%)	5203452 (7.43697%)	58534479 (83.6597%)	29331905	29202574	29250884	29283595	32364848	26169631	56992030

## Sheet: ST6
Supplementary Table 6. Up-regulated genes of TA group.
gene_id		Foldchange	padj	GeneSymbol	Description
ENSG00000198417		13.3771	1.84e-11	MT1F	metallothionein 1F [Source:HGNC Symbol%3BAcc:HGNC:7398]
ENSG00000205420		11.9032	4.53e-11	KRT6A	keratin 6A [Source:HGNC Symbol%3BAcc:HGNC:6443]
ENSG00000100292		10.6921	0	HMOX1	heme oxygenase 1 [Source:HGNC Symbol%3BAcc:HGNC:5013]
ENSG00000162591		10.3642	2.04e-15	MEGF6	multiple EGF like domains 6 [Source:HGNC Symbol%3BAcc:HGNC:3232]
ENSG00000158014		10.3635	1.3e-10	SLC30A2	solute carrier family 30 member 2 [Source:HGNC Symbol%3BAcc:HGNC:11013]
ENSG00000275287		10.0943	5.01e-06	Metazoa_SRP	Metazoan signal recognition particle RNA [Source:RFAM%3BAcc:RF00017]
ENSG00000120211		9.93794	3.2e-06	INSL4	insulin like 4 [Source:HGNC Symbol%3BAcc:HGNC:6087]
ENSG00000182261		9.63851	2.09e-05	NLRP10	NLR family pyrin domain containing 10 [Source:HGNC Symbol%3BAcc:HGNC:21464]
ENSG00000187193		9.19116	0	MT1X	metallothionein 1X [Source:HGNC Symbol%3BAcc:HGNC:7405]
ENSG00000233792		9.18375	0.000506933	PUDPP2	pseudouridine 5'-phosphatase pseudogene 2 [Source:HGNC Symbol%3BAcc:HGNC:20195]
ENSG00000171246		9.18329	6.52e-20	NPTX1	neuronal pentraxin 1 [Source:HGNC Symbol%3BAcc:HGNC:7952]
ENSG00000272573		8.89647	0.00374814	MUSTN1	musculoskeletal%2C embryonic nuclear protein 1 [Source:HGNC Symbol%3BAcc:HGNC:22144]
ENSG00000188293		8.86727	0.00056756	IGFL1	IGF like family member 1 [Source:HGNC Symbol%3BAcc:HGNC:24093]
ENSG00000154478		8.47834	0.000159449	GPR26	G protein-coupled receptor 26 [Source:HGNC Symbol%3BAcc:HGNC:4481]
ENSG00000265641		8.3578	0.00719811	MIR3929	microRNA 3929 [Source:HGNC Symbol%3BAcc:HGNC:38945]
ENSG00000122224		8.34849	0.00576143	LY9	lymphocyte antigen 9 [Source:HGNC Symbol%3BAcc:HGNC:6730]
ENSG00000198074		8.32765	1.68e-06	AKR1B10	aldo-keto reductase family 1 member B10 [Source:HGNC Symbol%3BAcc:HGNC:382]
ENSG00000231924		8.30828	0.000390158	PSG1	pregnancy specific beta-1-glycoprotein 1 [Source:HGNC Symbol%3BAcc:HGNC:9514]
ENSG00000250902		8.30669	0.00271731	SMAD1-AS1	SMAD1 antisense RNA 1 [Source:HGNC Symbol%3BAcc:HGNC:49379]
ENSG00000143631		8.18188	6.66e-48	FLG	filaggrin [Source:HGNC Symbol%3BAcc:HGNC:3748]
ENSG00000130701		8.13358	0.00897695	RBBP8NL	RBBP8 N-terminal like [Source:HGNC Symbol%3BAcc:HGNC:16144]
ENSG00000212901		7.92391	0.00086691	KRTAP3-1	keratin associated protein 3-1 [Source:HGNC Symbol%3BAcc:HGNC:16778]
ENSG00000183668		7.91766	0.0168897	PSG9	pregnancy specific beta-1-glycoprotein 9 [Source:HGNC Symbol%3BAcc:HGNC:9526]
ENSG00000231638		7.89656	0.0156552	LUARIS	lncRNA upregulator of antiviral response interferon signaling [Source:HGNC Symbol%3BAcc:HGNC:40992]
ENSG00000006128		7.88531	5.41e-212	TAC1	tachykinin precursor 1 [Source:HGNC Symbol%3BAcc:HGNC:11517]
ENSG00000171658		7.83706	1.09e-69	NMRAL2P	NmrA like redox sensor 2%2C pseudogene [Source:HGNC Symbol%3BAcc:HGNC:52332]
ENSG00000232149		7.74547	0.0212233	FERP1	FER tyrosine kinase pseudogene 1 [Source:HGNC Symbol%3BAcc:HGNC:26443]
ENSG00000053438		7.73488	0.0181289	NNAT	neuronatin [Source:HGNC Symbol%3BAcc:HGNC:7860]
ENSG00000172935		7.73054	0.0361981	MRGPRF	MAS related GPR family member F [Source:HGNC Symbol%3BAcc:HGNC:24828]
ENSG00000165606		7.72753	0.00396697	DRGX	dorsal root ganglia homeobox [Source:HGNC Symbol%3BAcc:HGNC:21536]
ENSG00000204179		7.71926	0.0156148	PTPN20	protein tyrosine phosphatase non-receptor type 20 [Source:HGNC Symbol%3BAcc:HGNC:23423]
ENSG00000113396		7.69918	0.00921144	SLC27A6	solute carrier family 27 member 6 [Source:HGNC Symbol%3BAcc:HGNC:11000]
ENSG00000258876		7.67059	0.0192194	TGFB3-AS1	TGFB3 antisense RNA 1 [Source:HGNC Symbol%3BAcc:HGNC:53144]
ENSG00000233956		7.46495	0.045445	BTF3P6	basic transcription factor 3 pseudogene 6 [Source:HGNC Symbol%3BAcc:HGNC:23765]
ENSG00000223735		7.4379	0.0364443	OR51B3P	olfactory receptor family 51 subfamily B member 3 pseudogene [Source:HGNC Symbol%3BAcc:HGNC:14706]
ENSG00000213197		7.42751	0.0149799	NUDCP1	nuclear distribution C pseudogene 1 [Source:HGNC Symbol%3BAcc:HGNC:8046]
ENSG00000180209		7.20299	8.42e-05	MYLPF	myosin light chain%2C phosphorylatable%2C fast skeletal muscle [Source:HGNC Symbol%3BAcc:HGNC:29824]
ENSG00000214535		7.19368	0.0361626	RPS15AP1	ribosomal protein S15a pseudogene 1 [Source:HGNC Symbol%3BAcc:HGNC:16598]
ENSG00000176988		7.16819	0.0259529	FMR1NB	FMR1 neighbor [Source:HGNC Symbol%3BAcc:HGNC:26372]
ENSG00000269012		7.16796	0.0417137	KRT18P40	keratin 18 pseudogene 40 [Source:HGNC Symbol%3BAcc:HGNC:33409]
ENSG00000140961		7.04444	0	OSGIN1	oxidative stress induced growth inhibitor 1 [Source:HGNC Symbol%3BAcc:HGNC:30093]
ENSG00000118298		7.0291	0.0210931	CA14	carbonic anhydrase 14 [Source:HGNC Symbol%3BAcc:HGNC:1372]
ENSG00000201185		7.02274	0.0183752	RNA5SP202	RNA%2C 5S ribosomal pseudogene 202 [Source:HGNC Symbol%3BAcc:HGNC:43102]
ENSG00000274286		6.99744	0.00622378	ADRA2B	adrenoceptor alpha 2B [Source:HGNC Symbol%3BAcc:HGNC:282]
ENSG00000146147		6.81738	0.0252869	MLIP	muscular LMNA interacting protein [Source:HGNC Symbol%3BAcc:HGNC:21355]
ENSG00000271848		6.79816	0.0222817	SYNPO2L-AS1	SYNPO2L antisense RNA 1 [Source:HGNC Symbol%3BAcc:HGNC:55242]
ENSG00000235613		6.79758	0.0241707	NSRP1P1	nuclear speckle splicing regulatory protein 1 pseudogene 1 [Source:HGNC Symbol%3BAcc:HGNC:38087]
ENSG00000168333		6.79262	0.0246093	PPDPFL	pancreatic progenitor cell differentiation and proliferation factor like [Source:HGNC Symbol%3BAcc:HGNC:31745]
ENSG00000229473		6.78367	0.0196828	RGS17P1	regulator of G protein signaling 17 pseudogene 1 [Source:HGNC Symbol%3BAcc:HGNC:39729]
ENSG00000278621		6.6729	2.33e-32	THBS1-AS1	THBS1 antisense RNA 1 [Source:HGNC Symbol%3BAcc:HGNC:55224]
ENSG00000206585		6.55862	0.00267085	RNVU1-7	RNA%2C variant U1 small nuclear 7 [Source:HGNC Symbol%3BAcc:HGNC:37500]
ENSG00000223224		6.54496	0.0138889	SNORD71	small nucleolar RNA%2C C/D box 71 [Source:HGNC Symbol%3BAcc:HGNC:32732]
ENSG00000154485		6.53515	0.0486308	MMP21	matrix metallopeptidase 21 [Source:HGNC Symbol%3BAcc:HGNC:14357]
ENSG00000189023		6.53297	0.0356552	MAGEB16	MAGE family member B16 [Source:HGNC Symbol%3BAcc:HGNC:21188]
ENSG00000282100		6.51375	0.035898	HSP90AB4P	heat shock protein 90 alpha family class B member 4%2C pseudogene [Source:HGNC Symbol%3BAcc:HGNC:32538]
ENSG00000189233		6.39477	0.0239955	NUGGC	nuclear GTPase%2C germinal center associated [Source:HGNC Symbol%3BAcc:HGNC:33550]
ENSG00000252933		6.289	0.0396884	RNU6-1223P	RNA%2C U6 small nuclear 1223%2C pseudogene [Source:HGNC Symbol%3BAcc:HGNC:48186]
ENSG00000255185		6.20776	0.0282451	PDXDC2P	pyridoxal dependent decarboxylase domain containing 2%2C pseudogene [Source:HGNC Symbol%3BAcc:HGNC:27559]
ENSG00000177710		6.20203	0.0250108	SLC35G5	solute carrier family 35 member G5 [Source:HGNC Symbol%3BAcc:HGNC:15546]
ENSG00000210100		6.19327	0.00178766	MT-TI	mitochondrially encoded tRNA-Ile (AUU/C) [Source:HGNC Symbol%3BAcc:HGNC:7488]
ENSG00000226520		6.13802	9.54e-07	KIRREL1-IT1	KIRREL1 intronic transcript 1 [Source:HGNC Symbol%3BAcc:HGNC:41412]
ENSG00000128422		5.9239	0.0192194	KRT17	keratin 17 [Source:HGNC Symbol%3BAcc:HGNC:6427]
ENSG00000184060		5.91668	0.0238148	ADAP2	ArfGAP with dual PH domains 2 [Source:HGNC Symbol%3BAcc:HGNC:16487]
ENSG00000204173		5.84867	0.0394121	LRRC37A5P	leucine rich repeat containing 37 member A5%2C pseudogene [Source:HGNC Symbol%3BAcc:HGNC:23369]
ENSG00000093072		5.84126	0.0431266	ADA2	adenosine deaminase 2 [Source:HGNC Symbol%3BAcc:HGNC:1839]
ENSG00000147655		5.81268	0.0348776	RSPO2	R-spondin 2 [Source:HGNC Symbol%3BAcc:HGNC:28583]
ENSG00000235529		5.76725	0.00733469	AGAP1-IT1	AGAP1 intronic transcript 1 [Source:HGNC Symbol%3BAcc:HGNC:41427]
ENSG00000206888		5.76184	0.0238798	RNU6-48P	RNA%2C U6 small nuclear 48%2C pseudogene [Source:HGNC Symbol%3BAcc:HGNC:34292]
ENSG00000274210		5.76033	0.01795	RNVU1-27	RNA%2C variant U1 small nuclear 27 [Source:HGNC Symbol%3BAcc:HGNC:54431]
ENSG00000164116		5.73642	4.18e-05	GUCY1A1	guanylate cyclase 1 soluble subunit alpha 1 [Source:HGNC Symbol%3BAcc:HGNC:4685]
ENSG00000226107		5.63829	0.0246821	RPL36AP54	ribosomal protein L36a pseudogene 54 [Source:HGNC Symbol%3BAcc:HGNC:35831]
ENSG00000100302		5.57601	1.11e-61	RASD2	RASD family member 2 [Source:HGNC Symbol%3BAcc:HGNC:18229]
ENSG00000255150		5.55941	4.37e-20	EID3	EP300 interacting inhibitor of differentiation 3 [Source:HGNC Symbol%3BAcc:HGNC:32961]
ENSG00000210144		5.54308	2.9e-21	MT-TY	mitochondrially encoded tRNA-Tyr (UAU/C) [Source:HGNC Symbol%3BAcc:HGNC:7502]
ENSG00000170262		5.49507	0.00617227	MRAP	melanocortin 2 receptor accessory protein [Source:HGNC Symbol%3BAcc:HGNC:1304]
ENSG00000133083		5.48463	1.34e-09	DCLK1	doublecortin like kinase 1 [Source:HGNC Symbol%3BAcc:HGNC:2700]
ENSG00000202515		5.47921	0.0446425	VTRNA1-3	vault RNA 1-3 [Source:HGNC Symbol%3BAcc:HGNC:12656]
ENSG00000234233		5.47568	1.22e-11	KCNH1-IT1	KCNH1 intronic transcript 1 [Source:HGNC Symbol%3BAcc:HGNC:41351]
ENSG00000188886		5.46299	0.00183164	ASTL	astacin like metalloendopeptidase [Source:HGNC Symbol%3BAcc:HGNC:31704]
ENSG00000176928		5.45903	4.13e-11	GCNT4	glucosaminyl (N-acetyl) transferase 4 [Source:HGNC Symbol%3BAcc:HGNC:17973]
ENSG00000183454		5.45372	0.034028	GRIN2A	glutamate ionotropic receptor NMDA type subunit 2A [Source:HGNC Symbol%3BAcc:HGNC:4585]
ENSG00000275291		5.45223	0.000404453	RNVU1-26	RNA%2C variant U1 small nuclear 26 [Source:HGNC Symbol%3BAcc:HGNC:54429]
ENSG00000251230		5.36055	0.0162461	MIR3945HG	MIR3945 host gene [Source:HGNC Symbol%3BAcc:HGNC:52002]
ENSG00000244607		5.27136	0.00944429	CCDC13	coiled-coil domain containing 13 [Source:HGNC Symbol%3BAcc:HGNC:26358]
ENSG00000212724		5.24479	3.41e-15	KRTAP2-3	keratin associated protein 2-3 [Source:HGNC Symbol%3BAcc:HGNC:18906]
ENSG00000210195		5.23133	8.48e-24	MT-TT	mitochondrially encoded tRNA-Thr (ACN) [Source:HGNC Symbol%3BAcc:HGNC:7499]
ENSG00000101670		5.21906	0.0180176	LIPG	lipase G%2C endothelial type [Source:HGNC Symbol%3BAcc:HGNC:6623]
ENSG00000260898		5.18516	0.00103803	ADPGK-AS1	ADPGK antisense RNA 1 [Source:HGNC Symbol%3BAcc:HGNC:44144]
ENSG00000086717		5.17951	1.51e-22	PPEF1	protein phosphatase with EF-hand domain 1 [Source:HGNC Symbol%3BAcc:HGNC:9243]
ENSG00000198431		5.17245	3.77e-287	TXNRD1	thioredoxin reductase 1 [Source:HGNC Symbol%3BAcc:HGNC:12437]
ENSG00000173762		5.14714	0.00181025	CD7	CD7 molecule [Source:HGNC Symbol%3BAcc:HGNC:1695]
ENSG00000204936		5.09122	0.0259335	CD177	CD177 molecule [Source:HGNC Symbol%3BAcc:HGNC:30072]
ENSG00000140465		5.07742	5.55e-100	CYP1A1	cytochrome P450 family 1 subfamily A member 1 [Source:HGNC Symbol%3BAcc:HGNC:2595]
ENSG00000135346		5.03699	2.81e-05	CGA	glycoprotein hormones%2C alpha polypeptide [Source:HGNC Symbol%3BAcc:HGNC:1885]
ENSG00000139292		4.92329	0.000634276	LGR5	leucine rich repeat containing G protein-coupled receptor 5 [Source:HGNC Symbol%3BAcc:HGNC:4504]
ENSG00000275215		4.88979	0.00130059	RNA5-8SN3	RNA%2C 5.8S ribosomal N3 [Source:HGNC Symbol%3BAcc:HGNC:53525]
ENSG00000171798		4.8669	0.00621254	KNDC1	kinase non-catalytic C-lobe domain containing 1 [Source:HGNC Symbol%3BAcc:HGNC:29374]
ENSG00000210194		4.84217	1.39e-08	MT-TE	mitochondrially encoded tRNA-Glu (GAA/G) [Source:HGNC Symbol%3BAcc:HGNC:7479]
ENSG00000226167		4.8271	0.0248363	AP4B1-AS1	AP4B1 antisense RNA 1 [Source:HGNC Symbol%3BAcc:HGNC:44114]
ENSG00000184361		4.81469	0.0263349	SPATA32	spermatogenesis associated 32 [Source:HGNC Symbol%3BAcc:HGNC:26349]
ENSG00000199179		4.79727	0.0277471	MIRLET7I	microRNA let-7i [Source:HGNC Symbol%3BAcc:HGNC:31486]
ENSG00000237515		4.78485	1.48e-08	SHISA9	shisa family member 9 [Source:HGNC Symbol%3BAcc:HGNC:37231]
ENSG00000277942		4.70027	0.0174042	MIR8075	microRNA 8075 [Source:HGNC Symbol%3BAcc:HGNC:50172]
ENSG00000271303		4.67643	2.54e-48	SRXN1	sulfiredoxin 1 [Source:HGNC Symbol%3BAcc:HGNC:16132]
ENSG00000023909		4.67329	0	GCLM	glutamate-cysteine ligase modifier subunit [Source:HGNC Symbol%3BAcc:HGNC:4312]
ENSG00000137801		4.62843	1.36e-96	THBS1	thrombospondin 1 [Source:HGNC Symbol%3BAcc:HGNC:11785]
ENSG00000260318		4.58068	0.0420623	COX6CP1	cytochrome c oxidase subunit 6C pseudogene 1 [Source:HGNC Symbol%3BAcc:HGNC:2286]
ENSG00000181378		4.57759	0.00102572	CFAP65	cilia and flagella associated protein 65 [Source:HGNC Symbol%3BAcc:HGNC:25325]
ENSG00000143473		4.57149	9.79e-56	KCNH1	potassium voltage-gated channel subfamily H member 1 [Source:HGNC Symbol%3BAcc:HGNC:6250]
ENSG00000237232		4.44892	3.56e-07	ZNF295-AS1	ZNF295 antisense RNA 1 [Source:HGNC Symbol%3BAcc:HGNC:23130]
ENSG00000081051		4.4014	0.00241796	AFP	alpha fetoprotein [Source:HGNC Symbol%3BAcc:HGNC:317]
ENSG00000180176		4.38926	4.39e-08	TH	tyrosine hydroxylase [Source:HGNC Symbol%3BAcc:HGNC:11782]
ENSG00000138944		4.38824	1.7e-91	SHISAL1	shisa like 1 [Source:HGNC Symbol%3BAcc:HGNC:29335]
ENSG00000125148		4.38028	4.44e-162	MT2A	metallothionein 2A [Source:HGNC Symbol%3BAcc:HGNC:7406]
ENSG00000130600		4.37618	0.000219414	H19	H19 imprinted maternally expressed transcript [Source:HGNC Symbol%3BAcc:HGNC:4713]
ENSG00000178538		4.35501	1.46e-09	CA8	carbonic anhydrase 8 [Source:HGNC Symbol%3BAcc:HGNC:1382]
ENSG00000164746		4.33155	0.000116249	C7orf57	chromosome 7 open reading frame 57 [Source:HGNC Symbol%3BAcc:HGNC:22247]
ENSG00000188199		4.31909	1.41e-05	NUTM2B	NUT family member 2B [Source:HGNC Symbol%3BAcc:HGNC:23445]
ENSG00000251513		4.29506	0.0312231	LIX1-AS1	LIX1 and RIOK2 antisense RNA 1 [Source:HGNC Symbol%3BAcc:HGNC:52976]
ENSG00000121898		4.27504	0.00119845	CPXM2	carboxypeptidase X%2C M14 family member 2 [Source:HGNC Symbol%3BAcc:HGNC:26977]
ENSG00000163283		4.23089	1.84e-11	ALPP	alkaline phosphatase%2C placental [Source:HGNC Symbol%3BAcc:HGNC:439]
ENSG00000233893		4.22821	3.7e-06	EZR-AS1	EZR antisense RNA 1 [Source:HGNC Symbol%3BAcc:HGNC:40609]
ENSG00000180113		4.20215	0.0108871	TDRD6	tudor domain containing 6 [Source:HGNC Symbol%3BAcc:HGNC:21339]
ENSG00000210117		4.18483	6.86e-05	MT-TW	mitochondrially encoded tRNA-Trp (UGA/G) [Source:HGNC Symbol%3BAcc:HGNC:7501]
ENSG00000138068		4.1749	0.0253639	SULT6B1	sulfotransferase family 6B member 1 [Source:HGNC Symbol%3BAcc:HGNC:33433]
ENSG00000135625		4.17084	3.75e-05	EGR4	early growth response 4 [Source:HGNC Symbol%3BAcc:HGNC:3241]
ENSG00000214300		4.15578	0.00851624	SPDYE3	speedy/RINGO cell cycle regulator family member E3 [Source:HGNC Symbol%3BAcc:HGNC:35462]
ENSG00000233854		4.12791	0.00942643	POU6F2-AS2	POU6F2 antisense RNA 2 [Source:HGNC Symbol%3BAcc:HGNC:21887]
ENSG00000108932		4.10616	6.89e-56	SLC16A6	solute carrier family 16 member 6 [Source:HGNC Symbol%3BAcc:HGNC:10927]
ENSG00000210196		4.07554	5.53e-15	MT-TP	mitochondrially encoded tRNA-Pro (CCN) [Source:HGNC Symbol%3BAcc:HGNC:7494]
ENSG00000214940		4.07137	0.001083	NPIPA8	nuclear pore complex interacting protein family member A8 [Source:HGNC Symbol%3BAcc:HGNC:41983]
ENSG00000163659		4.04306	2.28e-251	TIPARP	TCDD inducible poly(ADP-ribose) polymerase [Source:HGNC Symbol%3BAcc:HGNC:23696]
ENSG00000225760		4.0043	0.00247265	LINC00431	long intergenic non-protein coding RNA 431 [Source:HGNC Symbol%3BAcc:HGNC:42766]
ENSG00000204388		3.98146	2.03e-201	HSPA1B	heat shock protein family A (Hsp70) member 1B [Source:HGNC Symbol%3BAcc:HGNC:5233]
ENSG00000210127		3.9756	0.00168871	MT-TA	mitochondrially encoded tRNA-Ala (GCN) [Source:HGNC Symbol%3BAcc:HGNC:7475]
ENSG00000174898		3.94099	0.0350845	CATSPERD	cation channel sperm associated auxiliary subunit delta [Source:HGNC Symbol%3BAcc:HGNC:28598]
ENSG00000183395		3.92411	0.0310197	PMCH	pro-melanin concentrating hormone [Source:HGNC Symbol%3BAcc:HGNC:9109]
ENSG00000135604		3.91138	9.59e-11	STX11	syntaxin 11 [Source:HGNC Symbol%3BAcc:HGNC:11429]
ENSG00000210107		3.90874	6.59e-12	MT-TQ	mitochondrially encoded tRNA-Gln (CAA/G) [Source:HGNC Symbol%3BAcc:HGNC:7495]
ENSG00000183793		3.89018	0.017657	NPIPA5	nuclear pore complex interacting protein family member A5 [Source:HGNC Symbol%3BAcc:HGNC:41980]
ENSG00000225630		3.86781	1.7e-20	MTND2P28	MT-ND2 pseudogene 28 [Source:HGNC Symbol%3BAcc:HGNC:42129]
ENSG00000228196		3.8559	0.0288062	PTPN2P1	PTPN2 pseudogene 1 [Source:HGNC Symbol%3BAcc:HGNC:9653]
ENSG00000256667		3.80956	4.62e-06	KLRA1P	killer cell lectin like receptor A1%2C pseudogene [Source:HGNC Symbol%3BAcc:HGNC:6372]
ENSG00000102760		3.79627	0.0064507	RGCC	regulator of cell cycle [Source:HGNC Symbol%3BAcc:HGNC:20369]
ENSG00000227373		3.79293	0.00215996	RABGAP1L-DT	RABGAP1L divergent transcript [Source:HGNC Symbol%3BAcc:HGNC:54296]
ENSG00000150667		3.77937	1.49e-31	FSIP1	fibrous sheath interacting protein 1 [Source:HGNC Symbol%3BAcc:HGNC:21674]
ENSG00000198695		3.75675	7.86e-84	MT-ND6	mitochondrially encoded NADH:ubiquinone oxidoreductase core subunit 6 [Source:HGNC Symbol%3BAcc:HGNC:7462]
ENSG00000119125		3.75522	1.56e-201	GDA	guanine deaminase [Source:HGNC Symbol%3BAcc:HGNC:4212]
ENSG00000155622		3.74414	0.018661	XAGE2	X antigen family member 2 [Source:HGNC Symbol%3BAcc:HGNC:4112]
ENSG00000162840		3.74002	0.0234151	MT2P1	metallothionein 2 pseudogene 1 [Source:HGNC Symbol%3BAcc:HGNC:7407]
ENSG00000211459		3.71408	1.39e-08	MT-RNR1	mitochondrially encoded 12S rRNA [Source:HGNC Symbol%3BAcc:HGNC:7470]
ENSG00000235489		3.7042	0.00709198	DBF4P1	DBF4 zinc finger pseudogene 1 [Source:HGNC Symbol%3BAcc:HGNC:45059]
ENSG00000166741		3.7021	8.42e-190	NNMT	nicotinamide N-methyltransferase [Source:HGNC Symbol%3BAcc:HGNC:7861]
ENSG00000101082		3.69701	0.0170996	SLA2	Src like adaptor 2 [Source:HGNC Symbol%3BAcc:HGNC:17329]
ENSG00000236824		3.66665	0.00870769	BCYRN1	brain cytoplasmic RNA 1 [Source:HGNC Symbol%3BAcc:HGNC:1022]
ENSG00000050730		3.63922	0.00389346	TNIP3	TNFAIP3 interacting protein 3 [Source:HGNC Symbol%3BAcc:HGNC:19315]
ENSG00000249855		3.63356	0.00761102	EEF1A1P19	eukaryotic translation elongation factor 1 alpha 1 pseudogene 19 [Source:HGNC Symbol%3BAcc:HGNC:37892]
ENSG00000278048		3.63283	0.00248879	U2	U2 spliceosomal RNA [Source:RFAM%3BAcc:RF00004]
ENSG00000276107		3.63111	1.42e-05	THBS1-IT1	THBS1 intronic transcript 1 [Source:HGNC Symbol%3BAcc:HGNC:55225]
ENSG00000117148		3.59859	2.65e-44	ACTL8	actin like 8 [Source:HGNC Symbol%3BAcc:HGNC:24018]
ENSG00000171126		3.59107	4.49e-12	KCNG3	potassium voltage-gated channel modifier subfamily G member 3 [Source:HGNC Symbol%3BAcc:HGNC:18306]
ENSG00000252367		3.58203	0.0139402	Y_RNA	Y RNA [Source:RFAM%3BAcc:RF00019]
ENSG00000244265		3.57849	0.00351603	SIAH2-AS1	SIAH2 antisense RNA 1 [Source:HGNC Symbol%3BAcc:HGNC:40526]
ENSG00000197632		3.56991	2.27e-06	SERPINB2	serpin family B member 2 [Source:HGNC Symbol%3BAcc:HGNC:8584]
ENSG00000270757		3.56766	0.00149571	HSPE1-MOB4	HSPE1-MOB4 readthrough [Source:HGNC Symbol%3BAcc:HGNC:49184]
ENSG00000115850		3.55942	0.0227766	LCT	lactase [Source:HGNC Symbol%3BAcc:HGNC:6530]
ENSG00000136881		3.55592	6.94e-05	BAAT	bile acid-CoA:amino acid N-acyltransferase [Source:HGNC Symbol%3BAcc:HGNC:932]
ENSG00000214967		3.55148	0.00522512	NPIPA7	nuclear pore complex interacting protein family member A7 [Source:HGNC Symbol%3BAcc:HGNC:41982]
ENSG00000069482		3.52309	2.6e-45	GAL	galanin and GMAP prepropeptide [Source:HGNC Symbol%3BAcc:HGNC:4114]
ENSG00000187242		3.51879	0.00274041	KRT12	keratin 12 [Source:HGNC Symbol%3BAcc:HGNC:6414]
ENSG00000185924		3.49307	1.55e-31	RTN4RL1	reticulon 4 receptor like 1 [Source:HGNC Symbol%3BAcc:HGNC:21329]
ENSG00000056291		3.47591	4.43e-17	NPFFR2	neuropeptide FF receptor 2 [Source:HGNC Symbol%3BAcc:HGNC:4525]
ENSG00000079257		3.4713	0.00622312	LXN	latexin [Source:HGNC Symbol%3BAcc:HGNC:13347]
ENSG00000170458		3.46996	2.94e-08	CD14	CD14 molecule [Source:HGNC Symbol%3BAcc:HGNC:1628]
ENSG00000207205		3.46955	0.0479763	RNVU1-15	RNA%2C variant U1 small nuclear 15 [Source:HGNC Symbol%3BAcc:HGNC:48320]
ENSG00000225778		3.44845	0.0469695	PROSER2-AS1	PROSER2 antisense RNA 1 [Source:HGNC Symbol%3BAcc:HGNC:27343]
ENSG00000198888		3.44296	1.65e-34	MT-ND1	mitochondrially encoded NADH:ubiquinone oxidoreductase core subunit 1 [Source:HGNC Symbol%3BAcc:HGNC:7455]
ENSG00000226674		3.43702	8.24e-64	TEX41	testis expressed 41 [Source:HGNC Symbol%3BAcc:HGNC:48667]
ENSG00000224328		3.43608	0.000114693	MDC1-AS1	MDC1 antisense RNA 1 [Source:HGNC Symbol%3BAcc:HGNC:39764]
ENSG00000041353		3.42781	2.17e-46	RAB27B	RAB27B%2C member RAS oncogene family [Source:HGNC Symbol%3BAcc:HGNC:9767]
ENSG00000198763		3.42484	2.85e-32	MT-ND2	mitochondrially encoded NADH:ubiquinone oxidoreductase core subunit 2 [Source:HGNC Symbol%3BAcc:HGNC:7456]
ENSG00000121454		3.42395	1.99e-84	LHX4	LIM homeobox 4 [Source:HGNC Symbol%3BAcc:HGNC:21734]
ENSG00000234478		3.42086	1.89e-05	ACBD3-AS1	ACBD3 antisense RNA 1 [Source:HGNC Symbol%3BAcc:HGNC:40701]
ENSG00000164023		3.41879	1.35e-33	SGMS2	sphingomyelin synthase 2 [Source:HGNC Symbol%3BAcc:HGNC:28395]
ENSG00000182687		3.40727	0.00722985	GALR2	galanin receptor 2 [Source:HGNC Symbol%3BAcc:HGNC:4133]
ENSG00000162772		3.37146	3.68e-40	ATF3	activating transcription factor 3 [Source:HGNC Symbol%3BAcc:HGNC:785]
ENSG00000275708		3.35525	0.0339009	MIR3648-1	microRNA 3648-1 [Source:HGNC Symbol%3BAcc:HGNC:38941]
ENSG00000140297		3.35261	1.26e-05	GCNT3	glucosaminyl (N-acetyl) transferase 3%2C mucin type [Source:HGNC Symbol%3BAcc:HGNC:4205]
ENSG00000125966		3.34215	1.24e-07	MMP24	matrix metallopeptidase 24 [Source:HGNC Symbol%3BAcc:HGNC:7172]
ENSG00000238266		3.33114	5.89e-77	LINC00707	long intergenic non-protein coding RNA 707 [Source:HGNC Symbol%3BAcc:HGNC:44691]
ENSG00000170385		3.328	1.98e-82	SLC30A1	solute carrier family 30 member 1 [Source:HGNC Symbol%3BAcc:HGNC:11012]
ENSG00000253598		3.31399	0.0366138	SLC10A5	solute carrier family 10 member 5 [Source:HGNC Symbol%3BAcc:HGNC:22981]
ENSG00000138347		3.30836	1.8e-16	MYPN	myopalladin [Source:HGNC Symbol%3BAcc:HGNC:23246]
ENSG00000180044		3.30535	1.19e-18	C3orf80	chromosome 3 open reading frame 80 [Source:HGNC Symbol%3BAcc:HGNC:40048]
ENSG00000136997		3.29774	1.06e-121	MYC	MYC proto-oncogene%2C bHLH transcription factor [Source:HGNC Symbol%3BAcc:HGNC:7553]
ENSG00000259897		3.29039	0.00438326	FRG2JP	FSHD region gene 2 family member J%2C pseudogene [Source:HGNC Symbol%3BAcc:HGNC:51796]
ENSG00000137857		3.28684	0.0299014	DUOX1	dual oxidase 1 [Source:HGNC Symbol%3BAcc:HGNC:3062]
ENSG00000230836		3.2866	2.11e-60	LINC01293	long intergenic non-protein coding RNA 1293 [Source:HGNC Symbol%3BAcc:HGNC:50362]
ENSG00000152049		3.2833	1.52e-17	KCNE4	potassium voltage-gated channel subfamily E regulatory subunit 4 [Source:HGNC Symbol%3BAcc:HGNC:6244]
ENSG00000285752		3.27036	0.0160203	CDC42-AS1	CDC42 antisense RNA 1 [Source:HGNC Symbol%3BAcc:HGNC:54314]
ENSG00000120885		3.2326	1.62e-37	CLU	clusterin [Source:HGNC Symbol%3BAcc:HGNC:2095]
ENSG00000133101		3.22346	1.48e-31	CCNA1	cyclin A1 [Source:HGNC Symbol%3BAcc:HGNC:1577]
ENSG00000232973		3.22165	0.0317037	CYP1B1-AS1	CYP1B1 antisense RNA 1 [Source:HGNC Symbol%3BAcc:HGNC:28543]
ENSG00000255073		3.21259	0.0305457	ZFP91-CNTF	ZFP91-CNTF readthrough (NMD candidate) [Source:HGNC Symbol%3BAcc:HGNC:33441]
ENSG00000080166		3.20712	3.96e-10	DCT	dopachrome tautomerase [Source:HGNC Symbol%3BAcc:HGNC:2709]
ENSG00000092969		3.191	3.78e-13	TGFB2	transforming growth factor beta 2 [Source:HGNC Symbol%3BAcc:HGNC:11768]
ENSG00000281404		3.18413	0.018661	LINC01176	long intergenic non-protein coding RNA 1176 [Source:HGNC Symbol%3BAcc:HGNC:49548]
ENSG00000204792		3.17765	2.72e-33	LINC01291	long intergenic non-protein coding RNA 1291 [Source:HGNC Symbol%3BAcc:HGNC:50358]
ENSG00000165490		3.13016	5.64e-73	DDIAS	DNA damage induced apoptosis suppressor [Source:HGNC Symbol%3BAcc:HGNC:26351]
ENSG00000109321		3.11074	1.52e-26	AREG	amphiregulin [Source:HGNC Symbol%3BAcc:HGNC:651]
ENSG00000277610		3.10535	0.00182327	RNVU1-4	RNA%2C variant U1 small nuclear 4 [Source:HGNC Symbol%3BAcc:HGNC:48312]
ENSG00000275993		3.09268	1.46e-17	SIK1B	salt inducible kinase 1B (putative) [Source:HGNC Symbol%3BAcc:HGNC:52389]
ENSG00000229222		3.08334	0.0217455	KRT18P4	keratin 18 pseudogene 4 [Source:HGNC Symbol%3BAcc:HGNC:16604]
ENSG00000065809		3.06075	5.34e-74	FAM107B	family with sequence similarity 107 member B [Source:HGNC Symbol%3BAcc:HGNC:23726]
ENSG00000173805		3.04281	0.00995452	HAP1	huntingtin associated protein 1 [Source:HGNC Symbol%3BAcc:HGNC:4812]
ENSG00000103257		3.02636	1.44e-155	SLC7A5	solute carrier family 7 member 5 [Source:HGNC Symbol%3BAcc:HGNC:11063]
ENSG00000268621		3.00771	0.0328097	IGFL2-AS1	IGFL2 antisense RNA 1 [Source:HGNC Symbol%3BAcc:HGNC:52559]
ENSG00000188883		3.00614	0.0120987	KLRG2	killer cell lectin like receptor G2 [Source:HGNC Symbol%3BAcc:HGNC:24778]
ENSG00000188124		3.00489	0.0222032	OR2AG2	olfactory receptor family 2 subfamily AG member 2 [Source:HGNC Symbol%3BAcc:HGNC:15143]
ENSG00000234377		2.99589	3.81e-05	OBI1-AS1	OBI1 antisense RNA 1 [Source:HGNC Symbol%3BAcc:HGNC:42700]
ENSG00000148426		2.99079	1.81e-82	PROSER2	proline and serine rich 2 [Source:HGNC Symbol%3BAcc:HGNC:23728]
ENSG00000233672		2.98962	0.00184562	RNASEH2B-AS1	RNASEH2B antisense RNA 1 [Source:HGNC Symbol%3BAcc:HGNC:39967]
ENSG00000164045		2.97064	1.84e-142	CDC25A	cell division cycle 25A [Source:HGNC Symbol%3BAcc:HGNC:1725]
ENSG00000255276		2.95428	0.00244058	RRM1-AS1	RRM1 antisense RNA 1 [Source:HGNC Symbol%3BAcc:HGNC:40512]
ENSG00000137441		2.95109	1.03e-24	FGFBP2	fibroblast growth factor binding protein 2 [Source:HGNC Symbol%3BAcc:HGNC:29451]
ENSG00000226803		2.94821	0.0483307	ZNF451-AS1	ZNF451 regulatory antisense RNA 1 [Source:HGNC Symbol%3BAcc:HGNC:53824]
ENSG00000228570		2.9353	6e-05	NUTM2E	NUT family member 2E [Source:HGNC Symbol%3BAcc:HGNC:23448]
ENSG00000161011		2.93456	6.06e-127	SQSTM1	sequestosome 1 [Source:HGNC Symbol%3BAcc:HGNC:11280]
ENSG00000235513		2.92347	0.0110603	L3MBTL2-AS1	L3MBTL2 antisense RNA 1 [Source:HGNC Symbol%3BAcc:HGNC:40847]
ENSG00000255650		2.9211	0.000854277	FAM222A-AS1	FAM222A antisense RNA 1 [Source:HGNC Symbol%3BAcc:HGNC:28223]
ENSG00000165244		2.91667	4.72e-119	ZNF367	zinc finger protein 367 [Source:HGNC Symbol%3BAcc:HGNC:18320]
ENSG00000069011		2.91489	1.21e-09	PITX1	paired like homeodomain 1 [Source:HGNC Symbol%3BAcc:HGNC:9004]
ENSG00000162616		2.90156	7.53e-82	DNAJB4	DnaJ heat shock protein family (Hsp40) member B4 [Source:HGNC Symbol%3BAcc:HGNC:14886]
ENSG00000125454		2.89416	1.4e-100	SLC25A19	solute carrier family 25 member 19 [Source:HGNC Symbol%3BAcc:HGNC:14409]
ENSG00000282815		2.88216	0.0438081	TEX13C	TEX13 family member C [Source:HGNC Symbol%3BAcc:HGNC:52277]
ENSG00000280721		2.87736	0.000601543	LINC01943	long intergenic non-protein coding RNA 1943 [Source:HGNC Symbol%3BAcc:HGNC:52767]
ENSG00000196427		2.87668	0.0431028	NBPF4	NBPF member 4 [Source:HGNC Symbol%3BAcc:HGNC:26550]
ENSG00000118777		2.87442	2.23e-35	ABCG2	ATP binding cassette subfamily G member 2 (Junior blood group) [Source:HGNC Symbol%3BAcc:HGNC:74]
ENSG00000199568		2.8739	0.000651676	RNU5A-1	RNA%2C U5A small nuclear 1 [Source:HGNC Symbol%3BAcc:HGNC:10211]
ENSG00000204389		2.87378	3.2e-95	HSPA1A	heat shock protein family A (Hsp70) member 1A [Source:HGNC Symbol%3BAcc:HGNC:5232]
ENSG00000232187		2.86862	0.00121089	FTH1P7	ferritin heavy chain 1 pseudogene 7 [Source:HGNC Symbol%3BAcc:HGNC:3994]
ENSG00000118496		2.85979	4.32e-71	FBXO30	F-box protein 30 [Source:HGNC Symbol%3BAcc:HGNC:15600]
ENSG00000284491		2.84979	0.00861524	THSD8	thrombospondin type 1 domain containing 8 [Source:HGNC Symbol%3BAcc:HGNC:53785]
ENSG00000254902		2.84556	0.00151215	ANO1-AS1	ANO1 antisense RNA 1 [Source:HGNC Symbol%3BAcc:HGNC:40016]
ENSG00000245248		2.84062	2.35e-11	USP2-AS1	USP2 antisense RNA 1 (head to head) [Source:HGNC Symbol%3BAcc:HGNC:48673]
ENSG00000136114		2.83857	0.000169105	THSD1	thrombospondin type 1 domain containing 1 [Source:HGNC Symbol%3BAcc:HGNC:17754]
ENSG00000146674		2.83116	7.55e-09	IGFBP3	insulin like growth factor binding protein 3 [Source:HGNC Symbol%3BAcc:HGNC:5472]
ENSG00000263934		2.82946	0.00522588	SNORD3A	small nucleolar RNA%2C C/D box 3A [Source:HGNC Symbol%3BAcc:HGNC:33189]
ENSG00000176387		2.82214	0.00044809	HSD11B2	hydroxysteroid 11-beta dehydrogenase 2 [Source:HGNC Symbol%3BAcc:HGNC:5209]
ENSG00000095713		2.81114	0.0135905	CRTAC1	cartilage acidic protein 1 [Source:HGNC Symbol%3BAcc:HGNC:14882]
ENSG00000162520		2.7984	4.39e-41	SYNC	syncoilin%2C intermediate filament protein [Source:HGNC Symbol%3BAcc:HGNC:28897]
ENSG00000127533		2.78049	0.00459602	F2RL3	F2R like thrombin or trypsin receptor 3 [Source:HGNC Symbol%3BAcc:HGNC:3540]
ENSG00000162892		2.77692	1.65e-173	IL24	interleukin 24 [Source:HGNC Symbol%3BAcc:HGNC:11346]
ENSG00000120949		2.77493	2.97e-12	TNFRSF8	TNF receptor superfamily member 8 [Source:HGNC Symbol%3BAcc:HGNC:11923]
ENSG00000091129		2.77388	1.2e-86	NRCAM	neuronal cell adhesion molecule [Source:HGNC Symbol%3BAcc:HGNC:7994]
ENSG00000122547		2.77339	3.7e-18	EEPD1	endonuclease/exonuclease/phosphatase family domain containing 1 [Source:HGNC Symbol%3BAcc:HGNC:22223]
ENSG00000231566		2.7724	0.000134858	LINC02595	long intergenic non-protein coding RNA 2595 [Source:HGNC Symbol%3BAcc:HGNC:53946]
ENSG00000275882		2.76871	0.00572629	IKBKGP1	inhibitor of nuclear factor kappa B kinase subunit gamma pseudogene 1 [Source:HGNC Symbol%3BAcc:HGNC:24455]
ENSG00000103966		2.76585	1.09e-87	EHD4	EH domain containing 4 [Source:HGNC Symbol%3BAcc:HGNC:3245]
ENSG00000047597		2.76407	1.09e-13	XK	X-linked Kx blood group [Source:HGNC Symbol%3BAcc:HGNC:12811]
ENSG00000198538		2.76129	1.72e-69	ZNF28	zinc finger protein 28 [Source:HGNC Symbol%3BAcc:HGNC:13073]
ENSG00000134198		2.75972	9.52e-06	TSPAN2	tetraspanin 2 [Source:HGNC Symbol%3BAcc:HGNC:20659]
ENSG00000061455		2.75569	4.77e-05	PRDM6	PR/SET domain 6 [Source:HGNC Symbol%3BAcc:HGNC:9350]
ENSG00000197134		2.75456	3.79e-41	ZNF257	zinc finger protein 257 [Source:HGNC Symbol%3BAcc:HGNC:13498]
ENSG00000143476		2.75309	2.65e-85	DTL	denticleless E3 ubiquitin protein ligase homolog [Source:HGNC Symbol%3BAcc:HGNC:30288]
ENSG00000085840		2.75235	9.03e-48	ORC1	origin recognition complex subunit 1 [Source:HGNC Symbol%3BAcc:HGNC:8487]
ENSG00000185585		2.74936	3.2e-46	OLFML2A	olfactomedin like 2A [Source:HGNC Symbol%3BAcc:HGNC:27270]
ENSG00000254093		2.74818	3.21e-62	PINX1	PIN2 (TERF1) interacting telomerase inhibitor 1 [Source:HGNC Symbol%3BAcc:HGNC:30046]
ENSG00000158050		2.74753	9.09e-40	DUSP2	dual specificity phosphatase 2 [Source:HGNC Symbol%3BAcc:HGNC:3068]
ENSG00000237605		2.74427	5.46e-05	DYRK3-AS1	DYRK3 antisense RNA 1 [Source:HGNC Symbol%3BAcc:HGNC:40199]
ENSG00000151790		2.73734	0.0286353	TDO2	tryptophan 2%2C3-dioxygenase [Source:HGNC Symbol%3BAcc:HGNC:11708]
ENSG00000225614		2.72148	3.83e-29	ZNF469	zinc finger protein 469 [Source:HGNC Symbol%3BAcc:HGNC:23216]
ENSG00000129514		2.71989	8.03e-11	FOXA1	forkhead box A1 [Source:HGNC Symbol%3BAcc:HGNC:5021]
ENSG00000154319		2.71878	5.21e-31	FAM167A	family with sequence similarity 167 member A [Source:HGNC Symbol%3BAcc:HGNC:15549]
ENSG00000197147		2.71546	4.77e-29	LRRC8B	leucine rich repeat containing 8 VRAC subunit B [Source:HGNC Symbol%3BAcc:HGNC:30692]
ENSG00000219438		2.71021	0.0262013	TAFA5	TAFA chemokine like family member 5 [Source:HGNC Symbol%3BAcc:HGNC:21592]
ENSG00000140470		2.70164	6.94e-22	ADAMTS17	ADAM metallopeptidase with thrombospondin type 1 motif 17 [Source:HGNC Symbol%3BAcc:HGNC:17109]
ENSG00000237436		2.70059	0.0172823	CAMTA1-DT	CAMTA1 divergent transcript [Source:HGNC Symbol%3BAcc:HGNC:53020]
ENSG00000155846		2.69479	6.28e-37	PPARGC1B	PPARG coactivator 1 beta [Source:HGNC Symbol%3BAcc:HGNC:30022]
ENSG00000228519		2.69366	0.0102658	RANBP1P1	RANBP1 pseudogene 1 [Source:HGNC Symbol%3BAcc:HGNC:54908]
ENSG00000162614		2.69321	1.23e-08	NEXN	nexilin F-actin binding protein [Source:HGNC Symbol%3BAcc:HGNC:29557]
ENSG00000215472		2.69297	0.0218183	RPL17-C18orf32	RPL17-C18orf32 readthrough [Source:HGNC Symbol%3BAcc:HGNC:44661]
ENSG00000090530		2.6892	6.89e-34	P3H2	prolyl 3-hydroxylase 2 [Source:HGNC Symbol%3BAcc:HGNC:19317]
ENSG00000088356		2.67762	3.14e-86	PDRG1	p53 and DNA damage regulated 1 [Source:HGNC Symbol%3BAcc:HGNC:16119]
ENSG00000258777		2.67228	7.53e-07	HIF1A-AS1	HIF1A antisense RNA 1 [Source:HGNC Symbol%3BAcc:HGNC:43014]
ENSG00000189149		2.66774	1.12e-05	CRYM-AS1	CRYM antisense RNA 1 [Source:HGNC Symbol%3BAcc:HGNC:34405]
ENSG00000181472		2.66679	3.55e-58	ZBTB2	zinc finger and BTB domain containing 2 [Source:HGNC Symbol%3BAcc:HGNC:20868]
ENSG00000116991		2.66653	4.11e-13	SIPA1L2	signal induced proliferation associated 1 like 2 [Source:HGNC Symbol%3BAcc:HGNC:23800]
ENSG00000112183		2.6627	6.33e-07	RBM24	RNA binding motif protein 24 [Source:HGNC Symbol%3BAcc:HGNC:21539]
ENSG00000258791		2.65571	4.08e-07	LINC00520	long intergenic non-protein coding RNA 520 [Source:HGNC Symbol%3BAcc:HGNC:19843]
ENSG00000213694		2.65042	5.65e-14	S1PR3	sphingosine-1-phosphate receptor 3 [Source:HGNC Symbol%3BAcc:HGNC:3167]
ENSG00000257364		2.64722	0.0244366	VENTXP3	VENT homeobox pseudogene 3 [Source:HGNC Symbol%3BAcc:HGNC:30902]
ENSG00000181019		2.64648	3.41e-116	NQO1	NAD(P)H quinone dehydrogenase 1 [Source:HGNC Symbol%3BAcc:HGNC:2874]
ENSG00000094804		2.63189	2.2e-107	CDC6	cell division cycle 6 [Source:HGNC Symbol%3BAcc:HGNC:1744]
ENSG00000257446		2.62866	8.49e-07	ZNF878	zinc finger protein 878 [Source:HGNC Symbol%3BAcc:HGNC:37246]
ENSG00000177374		2.62789	0.000673378	HIC1	HIC ZBTB transcriptional repressor 1 [Source:HGNC Symbol%3BAcc:HGNC:4909]
ENSG00000250327		2.61526	0.0397214	RPSAP70	ribosomal protein SA pseudogene 70 [Source:HGNC Symbol%3BAcc:HGNC:51923]
ENSG00000113739		2.61508	2.73e-44	STC2	stanniocalcin 2 [Source:HGNC Symbol%3BAcc:HGNC:11374]
ENSG00000128536		2.61413	1.7e-11	CDHR3	cadherin related family member 3 [Source:HGNC Symbol%3BAcc:HGNC:26308]
ENSG00000136111		2.61185	9.52e-113	TBC1D4	TBC1 domain family member 4 [Source:HGNC Symbol%3BAcc:HGNC:19165]
ENSG00000214432		2.61095	0.00767517	VPS33B-DT	VPS33B divergent transcript [Source:HGNC Symbol%3BAcc:HGNC:51413]
ENSG00000164647		2.60784	2.21e-20	STEAP1	STEAP family member 1 [Source:HGNC Symbol%3BAcc:HGNC:11378]
ENSG00000109674		2.59709	1.64e-43	NEIL3	nei like DNA glycosylase 3 [Source:HGNC Symbol%3BAcc:HGNC:24573]
ENSG00000210082		2.59047	2.7e-13	MT-RNR2	mitochondrially encoded 16S rRNA [Source:HGNC Symbol%3BAcc:HGNC:7471]
ENSG00000232445		2.58228	2.74e-57	EMSLR	E2F1 mRNA stabilizing lncRNA [Source:HGNC Symbol%3BAcc:HGNC:54408]
ENSG00000186205		2.57587	0.0405962	MTARC1	mitochondrial amidoxime reducing component 1 [Source:HGNC Symbol%3BAcc:HGNC:26189]
ENSG00000058866		2.5697	4.69e-44	DGKG	diacylglycerol kinase gamma [Source:HGNC Symbol%3BAcc:HGNC:2853]
ENSG00000249532		2.56812	0.00172194	MIR302CHG	miR-302/367 cluster host gene [Source:HGNC Symbol%3BAcc:HGNC:41070]
ENSG00000151012		2.56763	3.3e-50	SLC7A11	solute carrier family 7 member 11 [Source:HGNC Symbol%3BAcc:HGNC:11059]
ENSG00000113645		2.56347	6.61e-25	WWC1	WW and C2 domain containing 1 [Source:HGNC Symbol%3BAcc:HGNC:29435]
ENSG00000239653		2.56246	0.00306978	PSMD6-AS2	PSMD6 antisense RNA 2 [Source:HGNC Symbol%3BAcc:HGNC:44125]
ENSG00000153012		2.55491	1.54e-05	LGI2	leucine rich repeat LGI family member 2 [Source:HGNC Symbol%3BAcc:HGNC:18710]
ENSG00000102924		2.55397	4.94e-15	CBLN1	cerebellin 1 precursor [Source:HGNC Symbol%3BAcc:HGNC:1543]
ENSG00000023608		2.55068	2.97e-55	SNAPC1	small nuclear RNA activating complex polypeptide 1 [Source:HGNC Symbol%3BAcc:HGNC:11134]
ENSG00000250474		2.54904	1.4e-07	WBP1LP2	WBP1L pseudogene 2 [Source:HGNC Symbol%3BAcc:HGNC:43949]
ENSG00000127528		2.5487	4.39e-22	KLF2	Kruppel like factor 2 [Source:HGNC Symbol%3BAcc:HGNC:6347]
ENSG00000007062		2.53372	0.000115325	PROM1	prominin 1 [Source:HGNC Symbol%3BAcc:HGNC:9454]
ENSG00000261087		2.53104	2.59e-06	ZNNT1	ZNF706 neighboring transcript 1 [Source:HGNC Symbol%3BAcc:HGNC:54438]
ENSG00000271826		2.5281	0.013712	PLS3-AS1	PLS3 antisense RNA 1 [Source:HGNC Symbol%3BAcc:HGNC:50343]
ENSG00000172250		2.51557	0.000568307	SERHL	serine hydrolase like (pseudogene) [Source:HGNC Symbol%3BAcc:HGNC:14408]
ENSG00000175305		2.51428	1.38e-58	CCNE2	cyclin E2 [Source:HGNC Symbol%3BAcc:HGNC:1590]
ENSG00000121690		2.51082	1.74e-142	DEPDC7	DEP domain containing 7 [Source:HGNC Symbol%3BAcc:HGNC:29899]
ENSG00000277957		2.50881	5.15e-16	SENP3-EIF4A1	SENP3-EIF4A1 readthrough (NMD candidate) [Source:HGNC Symbol%3BAcc:HGNC:49182]
ENSG00000213799		2.50576	3.52e-31	ZNF845	zinc finger protein 845 [Source:HGNC Symbol%3BAcc:HGNC:25112]
ENSG00000133863		2.4962	0.00991496	TEX15	testis expressed 15%2C meiosis and synapsis associated [Source:HGNC Symbol%3BAcc:HGNC:11738]
ENSG00000165730		2.49381	0.000793856	STOX1	storkhead box 1 [Source:HGNC Symbol%3BAcc:HGNC:23508]
ENSG00000006062		2.48935	7.66e-66	MAP3K14	mitogen-activated protein kinase kinase kinase 14 [Source:HGNC Symbol%3BAcc:HGNC:6853]
ENSG00000196581		2.48865	9.22e-54	AJAP1	adherens junctions associated protein 1 [Source:HGNC Symbol%3BAcc:HGNC:30801]
ENSG00000187094		2.4836	0.041484	CCK	cholecystokinin [Source:HGNC Symbol%3BAcc:HGNC:1569]
ENSG00000138119		2.47529	1.19e-17	MYOF	myoferlin [Source:HGNC Symbol%3BAcc:HGNC:3656]
ENSG00000280634		2.47485	0.0334018	THRIL	TNF and HNRNPL related immunoregulatory long non-coding RNA [Source:HGNC Symbol%3BAcc:HGNC:49503]
ENSG00000150687		2.47284	2.11e-33	PRSS23	serine protease 23 [Source:HGNC Symbol%3BAcc:HGNC:14370]
ENSG00000180385		2.4721	6.48e-18	EMC3-AS1	EMC3 antisense RNA 1 [Source:HGNC Symbol%3BAcc:HGNC:49223]
ENSG00000050405		2.47119	3.08e-88	LIMA1	LIM domain and actin binding 1 [Source:HGNC Symbol%3BAcc:HGNC:24636]
ENSG00000172000		2.46198	1.41e-27	ZNF556	zinc finger protein 556 [Source:HGNC Symbol%3BAcc:HGNC:25669]
ENSG00000180815		2.46024	0.0248558	MAP3K15	mitogen-activated protein kinase kinase kinase 15 [Source:HGNC Symbol%3BAcc:HGNC:31689]
ENSG00000106536		2.45999	0.0274244	POU6F2	POU class 6 homeobox 2 [Source:HGNC Symbol%3BAcc:HGNC:21694]
ENSG00000131773		2.45943	7.51e-51	KHDRBS3	KH RNA binding domain containing%2C signal transduction associated 3 [Source:HGNC Symbol%3BAcc:HGNC:18117]
ENSG00000075131		2.45767	1.04e-123	TIPIN	TIMELESS interacting protein [Source:HGNC Symbol%3BAcc:HGNC:30750]
ENSG00000203877		2.45137	0.00122607	RIPPLY2	ripply transcriptional repressor 2 [Source:HGNC Symbol%3BAcc:HGNC:21390]
ENSG00000185869		2.44892	1.42e-35	ZNF829	zinc finger protein 829 [Source:HGNC Symbol%3BAcc:HGNC:34032]
ENSG00000198440		2.44484	1.28e-19	ZNF583	zinc finger protein 583 [Source:HGNC Symbol%3BAcc:HGNC:26427]
ENSG00000198464		2.43394	3.34e-32	ZNF480	zinc finger protein 480 [Source:HGNC Symbol%3BAcc:HGNC:23305]
ENSG00000189042		2.43144	2.92e-25	ZNF567	zinc finger protein 567 [Source:HGNC Symbol%3BAcc:HGNC:28696]
ENSG00000087074		2.42181	1.91e-81	PPP1R15A	protein phosphatase 1 regulatory subunit 15A [Source:HGNC Symbol%3BAcc:HGNC:14375]
ENSG00000163376		2.42014	5.48e-30	KBTBD8	kelch repeat and BTB domain containing 8 [Source:HGNC Symbol%3BAcc:HGNC:30691]
ENSG00000140416		2.40836	3.54e-94	TPM1	tropomyosin 1 [Source:HGNC Symbol%3BAcc:HGNC:12010]
ENSG00000129028		2.40617	9.62e-31	THAP10	THAP domain containing 10 [Source:HGNC Symbol%3BAcc:HGNC:23193]
ENSG00000152454		2.40406	9.54e-43	ZNF256	zinc finger protein 256 [Source:HGNC Symbol%3BAcc:HGNC:13049]
ENSG00000166323		2.40342	0.0231384	C11orf65	chromosome 11 open reading frame 65 [Source:HGNC Symbol%3BAcc:HGNC:28519]
ENSG00000147642		2.40041	1.23e-12	SYBU	syntabulin [Source:HGNC Symbol%3BAcc:HGNC:26011]
ENSG00000224411		2.39933	7.05e-21	HSP90AA2P	heat shock protein 90 alpha family class A member 2%2C pseudogene [Source:HGNC Symbol%3BAcc:HGNC:5256]
ENSG00000227495		2.39918	0.0056755	KIF1C-AS1	KIF1C antisense RNA 1 [Source:HGNC Symbol%3BAcc:HGNC:40324]
ENSG00000120664		2.38975	0.00639981	SPART-AS1	SPART antisense RNA 1 [Source:HGNC Symbol%3BAcc:HGNC:39933]
ENSG00000170684		2.38084	1.49e-20	ZNF296	zinc finger protein 296 [Source:HGNC Symbol%3BAcc:HGNC:15981]
ENSG00000229676		2.37585	1.08e-23	ZNF492	zinc finger protein 492 [Source:HGNC Symbol%3BAcc:HGNC:23707]
ENSG00000171903		2.37321	0.000464316	CYP4F11	cytochrome P450 family 4 subfamily F member 11 [Source:HGNC Symbol%3BAcc:HGNC:13265]
ENSG00000080824		2.36683	3.51e-78	HSP90AA1	heat shock protein 90 alpha family class A member 1 [Source:HGNC Symbol%3BAcc:HGNC:5253]
ENSG00000237054		2.36675	4.4e-06	PRMT5-AS1	PRMT5 antisense RNA 1 [Source:HGNC Symbol%3BAcc:HGNC:40533]
ENSG00000249786		2.35899	0.000142291	EAF1-AS1	EAF1 antisense RNA 1 [Source:HGNC Symbol%3BAcc:HGNC:42328]
ENSG00000146700		2.35889	4.37e-05	SSC4D	scavenger receptor cysteine rich family member with 4 domains [Source:HGNC Symbol%3BAcc:HGNC:14461]
ENSG00000137267		2.35676	9.23e-47	TUBB2A	tubulin beta 2A class IIa [Source:HGNC Symbol%3BAcc:HGNC:12412]
ENSG00000163216		2.3564	4.16e-25	SPRR2D	small proline rich protein 2D [Source:HGNC Symbol%3BAcc:HGNC:11264]
ENSG00000167995		2.3516	1.42e-05	BEST1	bestrophin 1 [Source:HGNC Symbol%3BAcc:HGNC:12703]
ENSG00000065328		2.345	2.17e-45	MCM10	minichromosome maintenance 10 replication initiation factor [Source:HGNC Symbol%3BAcc:HGNC:18043]
ENSG00000198055		2.34491	2.99e-38	GRK6	G protein-coupled receptor kinase 6 [Source:HGNC Symbol%3BAcc:HGNC:4545]
ENSG00000162894		2.34465	1.85e-16	FCMR	Fc fragment of IgM receptor [Source:HGNC Symbol%3BAcc:HGNC:14315]
ENSG00000173276		2.34114	3.32e-31	ZBTB21	zinc finger and BTB domain containing 21 [Source:HGNC Symbol%3BAcc:HGNC:13083]
ENSG00000180834		2.34021	0.00292042	MAP6D1	MAP6 domain containing 1 [Source:HGNC Symbol%3BAcc:HGNC:25753]
ENSG00000169933		2.33965	2.97e-11	FRMPD4	FERM and PDZ domain containing 4 [Source:HGNC Symbol%3BAcc:HGNC:29007]
ENSG00000103742		2.33829	6.12e-07	IGDCC4	immunoglobulin superfamily DCC subclass member 4 [Source:HGNC Symbol%3BAcc:HGNC:13770]
ENSG00000175445		2.33693	6.84e-09	LPL	lipoprotein lipase [Source:HGNC Symbol%3BAcc:HGNC:6677]
ENSG00000115112		2.33604	0.00805002	TFCP2L1	transcription factor CP2 like 1 [Source:HGNC Symbol%3BAcc:HGNC:17925]
ENSG00000180573		2.33485	1.34e-13	H2AC6	H2A clustered histone 6 [Source:HGNC Symbol%3BAcc:HGNC:4733]
ENSG00000233554		2.33467	0.000392874	B4GALT1-AS1	B4GALT1 antisense RNA 1 [Source:HGNC Symbol%3BAcc:HGNC:49910]
ENSG00000187955		2.33342	0.0243329	COL14A1	collagen type XIV alpha 1 chain [Source:HGNC Symbol%3BAcc:HGNC:2191]
ENSG00000234636		2.33317	0.00545903	MED14OS	MED14 opposite strand [Source:HGNC Symbol%3BAcc:HGNC:40162]
ENSG00000231966		2.33146	0.0231439	LINC02818	long intergenic non-protein coding RNA 2818 [Source:HGNC Symbol%3BAcc:HGNC:54349]
ENSG00000225434		2.32943	0.00657286	LINC01504	long intergenic non-protein coding RNA 1504 [Source:HGNC Symbol%3BAcc:HGNC:51185]
ENSG00000157653		2.32641	4.85e-12	C9orf43	chromosome 9 open reading frame 43 [Source:HGNC Symbol%3BAcc:HGNC:23570]
ENSG00000132330		2.32347	1.64e-30	SCLY	selenocysteine lyase [Source:HGNC Symbol%3BAcc:HGNC:18161]
ENSG00000188321		2.32244	1.93e-43	ZNF559	zinc finger protein 559 [Source:HGNC Symbol%3BAcc:HGNC:28197]
ENSG00000164406		2.31035	0.0013479	LEAP2	liver enriched antimicrobial peptide 2 [Source:HGNC Symbol%3BAcc:HGNC:29571]
ENSG00000112312		2.31	2.13e-88	GMNN	geminin DNA replication inhibitor [Source:HGNC Symbol%3BAcc:HGNC:17493]
ENSG00000124635		2.30886	0.000149763	H2BC11	H2B clustered histone 11 [Source:HGNC Symbol%3BAcc:HGNC:4761]
ENSG00000210151		2.30844	0.00207499	MT-TS1	mitochondrially encoded tRNA-Ser (UCN) 1 [Source:HGNC Symbol%3BAcc:HGNC:7497]
ENSG00000169067		2.30764	0.00217048	ACTBL2	actin beta like 2 [Source:HGNC Symbol%3BAcc:HGNC:17780]
ENSG00000163624		2.30622	4.5e-24	CDS1	CDP-diacylglycerol synthase 1 [Source:HGNC Symbol%3BAcc:HGNC:1800]
ENSG00000279800		2.30263	4.96e-05	BCLAF1P2	BCL2 associated transcription factor 1 pseudogene 2 [Source:HGNC Symbol%3BAcc:HGNC:51807]
ENSG00000204604		2.30086	1.62e-43	ZNF468	zinc finger protein 468 [Source:HGNC Symbol%3BAcc:HGNC:33105]
ENSG00000153162		2.29861	1.02e-31	BMP6	bone morphogenetic protein 6 [Source:HGNC Symbol%3BAcc:HGNC:1073]
ENSG00000170236		2.2962	0.0395261	USP50	ubiquitin specific peptidase 50 [Source:HGNC Symbol%3BAcc:HGNC:20079]
ENSG00000006747		2.29613	0.0373318	SCIN	scinderin [Source:HGNC Symbol%3BAcc:HGNC:21695]
ENSG00000266751		2.29171	1.22e-11	MIR3661	microRNA 3661 [Source:HGNC Symbol%3BAcc:HGNC:38892]
ENSG00000260088		2.29072	0.0338465	DDX59-AS1	DDX59 antisense RNA 1 [Source:HGNC Symbol%3BAcc:HGNC:41094]
ENSG00000188163		2.28825	5.54e-06	FAM166A	family with sequence similarity 166 member A [Source:HGNC Symbol%3BAcc:HGNC:33818]
ENSG00000160336		2.28095	1.73e-35	ZNF761	zinc finger protein 761 [Source:HGNC Symbol%3BAcc:HGNC:23179]
ENSG00000076641		2.27869	5.96e-30	PAG1	phosphoprotein membrane anchor with glycosphingolipid microdomains 1 [Source:HGNC Symbol%3BAcc:HGNC:30043]
ENSG00000065325		2.27648	0.00344656	GLP2R	glucagon like peptide 2 receptor [Source:HGNC Symbol%3BAcc:HGNC:4325]
ENSG00000196189		2.27551	0.0339524	SEMA4A	semaphorin 4A [Source:HGNC Symbol%3BAcc:HGNC:10729]
ENSG00000197299		2.27055	7.55e-43	BLM	BLM RecQ like helicase [Source:HGNC Symbol%3BAcc:HGNC:1058]
ENSG00000174371		2.26562	6.08e-46	EXO1	exonuclease 1 [Source:HGNC Symbol%3BAcc:HGNC:3511]
ENSG00000108179		2.26408	3.96e-84	PPIF	peptidylprolyl isomerase F [Source:HGNC Symbol%3BAcc:HGNC:9259]
ENSG00000260423		2.256	2.67e-08	LINC02367	long intergenic non-protein coding RNA 2367 [Source:HGNC Symbol%3BAcc:HGNC:53290]
ENSG00000110092		2.25059	1.39e-56	CCND1	cyclin D1 [Source:HGNC Symbol%3BAcc:HGNC:1582]
ENSG00000147003		2.24682	0.000563561	CLTRN	collectrin%2C amino acid transport regulator [Source:HGNC Symbol%3BAcc:HGNC:29437]
ENSG00000115816		2.24205	2.24e-68	CEBPZ	CCAAT enhancer binding protein zeta [Source:HGNC Symbol%3BAcc:HGNC:24218]
ENSG00000137877		2.23852	1.23e-18	SPTBN5	spectrin beta%2C non-erythrocytic 5 [Source:HGNC Symbol%3BAcc:HGNC:15680]
ENSG00000186654		2.23776	6.63e-17	PRR5	proline rich 5 [Source:HGNC Symbol%3BAcc:HGNC:31682]
ENSG00000078269		2.23626	1.14e-55	SYNJ2	synaptojanin 2 [Source:HGNC Symbol%3BAcc:HGNC:11504]
ENSG00000037965		2.23215	3.84e-43	HOXC8	homeobox C8 [Source:HGNC Symbol%3BAcc:HGNC:5129]
ENSG00000197312		2.23108	7.98e-14	DDI2	DNA damage inducible 1 homolog 2 [Source:HGNC Symbol%3BAcc:HGNC:24578]
ENSG00000084628		2.22817	4.31e-11	NKAIN1	sodium/potassium transporting ATPase interacting 1 [Source:HGNC Symbol%3BAcc:HGNC:25743]
ENSG00000171403		2.22273	1.18e-15	KRT9	keratin 9 [Source:HGNC Symbol%3BAcc:HGNC:6447]
ENSG00000067334		2.21929	3.87e-46	DNTTIP2	deoxynucleotidyltransferase terminal interacting protein 2 [Source:HGNC Symbol%3BAcc:HGNC:24013]
ENSG00000171862		2.21925	4.97e-70	PTEN	phosphatase and tensin homolog [Source:HGNC Symbol%3BAcc:HGNC:9588]
ENSG00000196646		2.21603	2.43e-27	ZNF136	zinc finger protein 136 [Source:HGNC Symbol%3BAcc:HGNC:12920]
ENSG00000205861		2.21323	6.69e-06	PCOTH	Pro-X-Gly collagen triple helix like repeat containing [Source:HGNC Symbol%3BAcc:HGNC:39839]
ENSG00000197050		2.2098	2.21e-26	ZNF420	zinc finger protein 420 [Source:HGNC Symbol%3BAcc:HGNC:20649]
ENSG00000187736		2.20765	3.07e-22	NHEJ1	non-homologous end joining factor 1 [Source:HGNC Symbol%3BAcc:HGNC:25737]
ENSG00000109445		2.20569	7.22e-73	ZNF330	zinc finger protein 330 [Source:HGNC Symbol%3BAcc:HGNC:15462]
ENSG00000063438		2.20568	5.84e-12	AHRR	aryl-hydrocarbon receptor repressor [Source:HGNC Symbol%3BAcc:HGNC:346]
ENSG00000175592		2.19568	2.36e-96	FOSL1	FOS like 1%2C AP-1 transcription factor subunit [Source:HGNC Symbol%3BAcc:HGNC:13718]
ENSG00000225578		2.19271	0.0117376	NCBP2-AS1	NCBP2 antisense RNA 1 [Source:HGNC Symbol%3BAcc:HGNC:40392]
ENSG00000237842		2.18794	0.0348949	SMU1P1	SMU1 pseudogene 1 [Source:HGNC Symbol%3BAcc:HGNC:54527]
ENSG00000168003		2.18676	2.37e-31	SLC3A2	solute carrier family 3 member 2 [Source:HGNC Symbol%3BAcc:HGNC:11026]
ENSG00000043355		2.18346	1.84e-26	ZIC2	Zic family member 2 [Source:HGNC Symbol%3BAcc:HGNC:12873]
ENSG00000091651		2.18255	2.44e-93	ORC6	origin recognition complex subunit 6 [Source:HGNC Symbol%3BAcc:HGNC:17151]
ENSG00000213988		2.18051	8.81e-36	ZNF90	zinc finger protein 90 [Source:HGNC Symbol%3BAcc:HGNC:13165]
ENSG00000156968		2.17686	3.4e-57	MPV17L	MPV17 mitochondrial inner membrane protein like [Source:HGNC Symbol%3BAcc:HGNC:26827]
ENSG00000179331		2.17486	2.86e-11	RAB39A	RAB39A%2C member RAS oncogene family [Source:HGNC Symbol%3BAcc:HGNC:16521]
ENSG00000169629		2.17341	2.69e-13	RGPD8	RANBP2 like and GRIP domain containing 8 [Source:HGNC Symbol%3BAcc:HGNC:9849]
ENSG00000123213		2.17339	9.73e-59	NLN	neurolysin [Source:HGNC Symbol%3BAcc:HGNC:16058]
ENSG00000115946		2.171	1.03e-53	PNO1	partner of NOB1 homolog [Source:HGNC Symbol%3BAcc:HGNC:32790]
ENSG00000239306		2.17086	1.06e-75	RBM14	RNA binding motif protein 14 [Source:HGNC Symbol%3BAcc:HGNC:14219]
ENSG00000248724		2.16889	0.045009	NPHP3-AS1	NPHP3 antisense RNA 1 [Source:HGNC Symbol%3BAcc:HGNC:24129]
ENSG00000196653		2.16742	6.53e-11	ZNF502	zinc finger protein 502 [Source:HGNC Symbol%3BAcc:HGNC:23718]
ENSG00000196350		2.16716	5.05e-05	ZNF729	zinc finger protein 729 [Source:HGNC Symbol%3BAcc:HGNC:32464]
ENSG00000126391		2.16692	2.72e-61	FRMD8	FERM domain containing 8 [Source:HGNC Symbol%3BAcc:HGNC:25462]
ENSG00000196417		2.16492	2.91e-22	ZNF765	zinc finger protein 765 [Source:HGNC Symbol%3BAcc:HGNC:25092]
ENSG00000260213		2.16427	0.0168177	CENPN-AS1	CENPN antisense RNA 1 [Source:HGNC Symbol%3BAcc:HGNC:55106]
ENSG00000225951		2.1634	0.000791518	ODF2-AS1	ODF2 antisense RNA 1 [Source:HGNC Symbol%3BAcc:HGNC:49461]
ENSG00000151304		2.1623	5.03e-32	SRFBP1	serum response factor binding protein 1 [Source:HGNC Symbol%3BAcc:HGNC:26333]
ENSG00000120694		2.16196	1.05e-75	HSPH1	heat shock protein family H (Hsp110) member 1 [Source:HGNC Symbol%3BAcc:HGNC:16969]
ENSG00000251201		2.15312	3.88e-08	TMED7-TICAM2	TMED7-TICAM2 readthrough [Source:HGNC Symbol%3BAcc:HGNC:33945]
ENSG00000163811		2.15271	4.32e-71	WDR43	WD repeat domain 43 [Source:HGNC Symbol%3BAcc:HGNC:28945]
ENSG00000172789		2.15225	2.34e-06	HOXC5	homeobox C5 [Source:HGNC Symbol%3BAcc:HGNC:5127]
ENSG00000231969		2.15112	0.0229304	MMADHC-DT	MMADHC divergent transcript [Source:HGNC Symbol%3BAcc:HGNC:41087]
ENSG00000141753		2.1497	1.22e-42	IGFBP4	insulin like growth factor binding protein 4 [Source:HGNC Symbol%3BAcc:HGNC:5473]
ENSG00000226937		2.1422	0.0347463	CEP164P1	centrosomal protein 164 pseudogene 1 [Source:HGNC Symbol%3BAcc:HGNC:44988]
ENSG00000276168		2.1367	0.0103496	RN7SL1	RNA component of signal recognition particle 7SL1 [Source:HGNC Symbol%3BAcc:HGNC:10038]
ENSG00000106078		2.13471	5.77e-20	COBL	cordon-bleu WH2 repeat protein [Source:HGNC Symbol%3BAcc:HGNC:22199]
ENSG00000132436		2.13026	6.91e-49	FIGNL1	fidgetin like 1 [Source:HGNC Symbol%3BAcc:HGNC:13286]
ENSG00000169251		2.1295	4.83e-76	NMD3	NMD3 ribosome export adaptor [Source:HGNC Symbol%3BAcc:HGNC:24250]
ENSG00000169714		2.11936	3.51e-84	CNBP	CCHC-type zinc finger nucleic acid binding protein [Source:HGNC Symbol%3BAcc:HGNC:13164]
ENSG00000198727		2.11904	1.71e-13	MT-CYB	mitochondrially encoded cytochrome b [Source:HGNC Symbol%3BAcc:HGNC:7427]
ENSG00000145386		2.11549	2.8e-71	CCNA2	cyclin A2 [Source:HGNC Symbol%3BAcc:HGNC:1578]
ENSG00000083312		2.11385	1.19e-41	TNPO1	transportin 1 [Source:HGNC Symbol%3BAcc:HGNC:6401]
ENSG00000108448		2.11231	9.53e-45	TRIM16L	tripartite motif containing 16 like [Source:HGNC Symbol%3BAcc:HGNC:32670]
ENSG00000170365		2.11032	1.41e-31	SMAD1	SMAD family member 1 [Source:HGNC Symbol%3BAcc:HGNC:6767]
ENSG00000122035		2.10777	3.99e-09	RASL11A	RAS like family 11 member A [Source:HGNC Symbol%3BAcc:HGNC:23802]
ENSG00000164037		2.10748	0.00263847	SLC9B1	solute carrier family 9 member B1 [Source:HGNC Symbol%3BAcc:HGNC:24244]
ENSG00000179630		2.10346	1.18e-11	LACC1	laccase domain containing 1 [Source:HGNC Symbol%3BAcc:HGNC:26789]
ENSG00000131373		2.10254	2.67e-66	HACL1	2-hydroxyacyl-CoA lyase 1 [Source:HGNC Symbol%3BAcc:HGNC:17856]
ENSG00000112902		2.10246	0.000337381	SEMA5A	semaphorin 5A [Source:HGNC Symbol%3BAcc:HGNC:10736]
ENSG00000225830		2.10061	5.56e-27	ERCC6	ERCC excision repair 6%2C chromatin remodeling factor [Source:HGNC Symbol%3BAcc:HGNC:3438]
ENSG00000258099		2.09701	0.0120193	ATXN2-AS	ATXN2 antisense RNA [Source:HGNC Symbol%3BAcc:HGNC:51838]
ENSG00000180257		2.09695	2.71e-16	ZNF816	zinc finger protein 816 [Source:HGNC Symbol%3BAcc:HGNC:26995]
ENSG00000226091		2.09673	0.0177667	LINC00937	long intergenic non-protein coding RNA 937 [Source:HGNC Symbol%3BAcc:HGNC:48629]
ENSG00000260302		2.0947	2.32e-06	LINC01882	long intergenic non-protein coding RNA 1882 [Source:HGNC Symbol%3BAcc:HGNC:52701]
ENSG00000122591		2.09007	4.25e-54	FAM126A	family with sequence similarity 126 member A [Source:HGNC Symbol%3BAcc:HGNC:24587]
ENSG00000198093		2.0832	2.31e-22	ZNF649	zinc finger protein 649 [Source:HGNC Symbol%3BAcc:HGNC:25741]
ENSG00000141384		2.0826	1.64e-22	TAF4B	TATA-box binding protein associated factor 4b [Source:HGNC Symbol%3BAcc:HGNC:11538]
ENSG00000266975		2.07979	0.0001355	FARSA-AS1	FARSA antisense RNA 1 [Source:HGNC Symbol%3BAcc:HGNC:50479]
ENSG00000246560		2.07941	0.000210992	UBE2D3-AS1	UBE2D3 antisense RNA 1 [Source:HGNC Symbol%3BAcc:HGNC:54095]
ENSG00000145220		2.07492	1.64e-65	LYAR	Ly1 antibody reactive [Source:HGNC Symbol%3BAcc:HGNC:26021]
ENSG00000231304		2.07383	0.0146959	SGO1-AS1	SGO1 antisense RNA 1 [Source:HGNC Symbol%3BAcc:HGNC:41081]
ENSG00000116062		2.06941	1.84e-48	MSH6	mutS homolog 6 [Source:HGNC Symbol%3BAcc:HGNC:7329]
ENSG00000157168		2.06831	6.59e-05	NRG1	neuregulin 1 [Source:HGNC Symbol%3BAcc:HGNC:7997]
ENSG00000140379		2.06792	2.23e-11	BCL2A1	BCL2 related protein A1 [Source:HGNC Symbol%3BAcc:HGNC:991]
ENSG00000143633		2.06735	7.9e-71	C1orf131	chromosome 1 open reading frame 131 [Source:HGNC Symbol%3BAcc:HGNC:25332]
ENSG00000164338		2.05996	8.05e-53	UTP15	UTP15 small subunit processome component [Source:HGNC Symbol%3BAcc:HGNC:25758]
ENSG00000213793		2.05886	4.4e-12	ZNF888	zinc finger protein 888 [Source:HGNC Symbol%3BAcc:HGNC:38695]
ENSG00000230667		2.05764	7.16e-05	SETSIP	SET like protein [Source:HGNC Symbol%3BAcc:HGNC:42937]
ENSG00000175183		2.05647	4.29e-37	CSRP2	cysteine and glycine rich protein 2 [Source:HGNC Symbol%3BAcc:HGNC:2470]
ENSG00000266036		2.05561	0.0383704	SLC9A3R1-AS1	SLC9A3R1 antisense RNA 1 [Source:HGNC Symbol%3BAcc:HGNC:55322]
ENSG00000168411		2.05509	1.08e-49	RFWD3	ring finger and WD repeat domain 3 [Source:HGNC Symbol%3BAcc:HGNC:25539]
ENSG00000054392		2.05495	2.9e-34	HHAT	hedgehog acyltransferase [Source:HGNC Symbol%3BAcc:HGNC:18270]
ENSG00000110031		2.0542	1.39e-60	LPXN	leupaxin [Source:HGNC Symbol%3BAcc:HGNC:14061]
ENSG00000229932		2.05064	1.67e-05	YWHAZP3	tyrosine 3-monooxygenase/tryptophan 5-monooxygenase activation protein zeta pseudogene 3 [Source:HGNC Symbol%3BAcc:HGNC:31101]
ENSG00000006634		2.04745	3.36e-65	DBF4	DBF4 zinc finger [Source:HGNC Symbol%3BAcc:HGNC:17364]
ENSG00000256229		2.04552	1.33e-48	ZNF486	zinc finger protein 486 [Source:HGNC Symbol%3BAcc:HGNC:20807]
ENSG00000189320		2.0452	0.0310444	FAM180A	family with sequence similarity 180 member A [Source:HGNC Symbol%3BAcc:HGNC:33773]
ENSG00000171848		2.04509	7.15e-103	RRM2	ribonucleotide reductase regulatory subunit M2 [Source:HGNC Symbol%3BAcc:HGNC:10452]
ENSG00000171368		2.04481	0.0458767	TPPP	tubulin polymerization promoting protein [Source:HGNC Symbol%3BAcc:HGNC:24164]
ENSG00000085231		2.04318	2.81e-40	AK6	adenylate kinase 6 [Source:HGNC Symbol%3BAcc:HGNC:49151]
ENSG00000182993		2.0426	3.67e-07	C12orf60	chromosome 12 open reading frame 60 [Source:HGNC Symbol%3BAcc:HGNC:28726]
ENSG00000186871		2.04256	4.92e-54	ERCC6L	ERCC excision repair 6 like%2C spindle assembly checkpoint helicase [Source:HGNC Symbol%3BAcc:HGNC:20794]
ENSG00000218890		2.0383	0.0253387	NUFIP1P1	NUFIP1 pseudogene 1 [Source:HGNC Symbol%3BAcc:HGNC:8058]
ENSG00000174804		2.0361	1.3e-45	FZD4	frizzled class receptor 4 [Source:HGNC Symbol%3BAcc:HGNC:4042]
ENSG00000204519		2.03438	2.13e-25	ZNF551	zinc finger protein 551 [Source:HGNC Symbol%3BAcc:HGNC:25108]
ENSG00000143179		2.03369	1.37e-71	UCK2	uridine-cytidine kinase 2 [Source:HGNC Symbol%3BAcc:HGNC:12562]
ENSG00000105849		2.03173	2.75e-69	POLR1F	RNA polymerase I subunit F [Source:HGNC Symbol%3BAcc:HGNC:18027]
ENSG00000117069		2.03009	1.18e-05	ST6GALNAC5	ST6 N-acetylgalactosaminide alpha-2%2C6-sialyltransferase 5 [Source:HGNC Symbol%3BAcc:HGNC:19342]
ENSG00000091527		2.02867	4.08e-62	CDV3	CDV3 homolog [Source:HGNC Symbol%3BAcc:HGNC:26928]
ENSG00000163577		2.02715	6.5e-34	EIF5A2	eukaryotic translation initiation factor 5A2 [Source:HGNC Symbol%3BAcc:HGNC:3301]
ENSG00000228794		2.02621	1.6e-33	LINC01128	long intergenic non-protein coding RNA 1128 [Source:HGNC Symbol%3BAcc:HGNC:49377]
ENSG00000100060		2.0254	2.15e-05	MFNG	MFNG O-fucosylpeptide 3-beta-N-acetylglucosaminyltransferase [Source:HGNC Symbol%3BAcc:HGNC:7038]
ENSG00000226763		2.02532	0.00283227	SRRM5	serine/arginine repetitive matrix 5 [Source:HGNC Symbol%3BAcc:HGNC:37248]
ENSG00000197903		2.02475	2.2e-25	H2BC12	H2B clustered histone 12 [Source:HGNC Symbol%3BAcc:HGNC:13954]
ENSG00000151726		2.02042	6.69e-44	ACSL1	acyl-CoA synthetase long chain family member 1 [Source:HGNC Symbol%3BAcc:HGNC:3569]
ENSG00000230408		2.01851	0.024481	BZW1-AS1	BZW1 antisense RNA 1 [Source:HGNC Symbol%3BAcc:HGNC:40839]
ENSG00000182667		2.01348	2.74e-28	NTM	neurotrimin [Source:HGNC Symbol%3BAcc:HGNC:17941]
ENSG00000134508		2.00903	2.35e-58	CABLES1	Cdk5 and Abl enzyme substrate 1 [Source:HGNC Symbol%3BAcc:HGNC:25097]
ENSG00000055483		2.00766	1.8e-40	USP36	ubiquitin specific peptidase 36 [Source:HGNC Symbol%3BAcc:HGNC:20062]
ENSG00000230424		2.0067	0.00686134	EMC1-AS1	EMC1 antisense RNA 1 [Source:HGNC Symbol%3BAcc:HGNC:54050]
ENSG00000122574		2.00646	0.001144	WIPF3	WAS/WASL interacting protein family member 3 [Source:HGNC Symbol%3BAcc:HGNC:22004]
ENSG00000100297		2.00381	2.88e-41	MCM5	minichromosome maintenance complex component 5 [Source:HGNC Symbol%3BAcc:HGNC:6948]
ENSG00000188385		2.00232	0.000354834	JAKMIP3	Janus kinase and microtubule interacting protein 3 [Source:HGNC Symbol%3BAcc:HGNC:23523]
ENSG00000099812		2.00139	5.28e-06	MISP	mitotic spindle positioning [Source:HGNC Symbol%3BAcc:HGNC:27000]

## Sheet: ST7
Supplementary Table 7. Down-regulated genes of TA group.
gene_id	Foldchange	padj	GeneSymbol	Description
ENSG00000171560	13.8433	0.0488407	FGA	fibrinogen alpha chain [Source:HGNC Symbol%3BAcc:HGNC:3661]
ENSG00000150244	13.1648	2.59e-10	TRIM48	tripartite motif containing 48 [Source:HGNC Symbol%3BAcc:HGNC:19021]
ENSG00000169245	12.4868	1.71e-14	CXCL10	C-X-C motif chemokine ligand 10 [Source:HGNC Symbol%3BAcc:HGNC:10637]
ENSG00000163435	12.0197	1.53e-09	ELF3	E74 like ETS transcription factor 3 [Source:HGNC Symbol%3BAcc:HGNC:3318]
ENSG00000164935	11.5523	1.62e-10	DCSTAMP	dendrocyte expressed seven transmembrane protein [Source:HGNC Symbol%3BAcc:HGNC:18549]
ENSG00000104967	11.4008	1.81e-08	NOVA2	NOVA alternative splicing regulator 2 [Source:HGNC Symbol%3BAcc:HGNC:7887]
ENSG00000104435	11.1726	4.88e-07	STMN2	stathmin 2 [Source:HGNC Symbol%3BAcc:HGNC:10577]
ENSG00000174502	11.1674	8.61e-08	SLC26A9	solute carrier family 26 member 9 [Source:HGNC Symbol%3BAcc:HGNC:14469]
ENSG00000183876	10.9886	1.39e-06	ARSI	arylsulfatase family member I [Source:HGNC Symbol%3BAcc:HGNC:32521]
ENSG00000171236	10.572	9.22e-07	LRG1	leucine rich alpha-2-glycoprotein 1 [Source:HGNC Symbol%3BAcc:HGNC:29480]
ENSG00000108691	10.5628	9.03e-48	CCL2	C-C motif chemokine ligand 2 [Source:HGNC Symbol%3BAcc:HGNC:10618]
ENSG00000125735	10.3731	4.29e-13	TNFSF14	TNF superfamily member 14 [Source:HGNC Symbol%3BAcc:HGNC:11930]
ENSG00000228705	10.3689	3.41e-05	LINC00659	long intergenic non-protein coding RNA 659 [Source:HGNC Symbol%3BAcc:HGNC:44316]
ENSG00000049249	10.1397	1.04e-46	TNFRSF9	TNF receptor superfamily member 9 [Source:HGNC Symbol%3BAcc:HGNC:11924]
ENSG00000232810	10.1034	1.8e-06	TNF	tumor necrosis factor [Source:HGNC Symbol%3BAcc:HGNC:11892]
ENSG00000182168	9.92766	1.72e-09	UNC5C	unc-5 netrin receptor C [Source:HGNC Symbol%3BAcc:HGNC:12569]
ENSG00000258483	9.72764	4.06e-06	LINC02251	long intergenic non-protein coding RNA 2251 [Source:HGNC Symbol%3BAcc:HGNC:53149]
ENSG00000103313	9.57785	7.05e-07	MEFV	MEFV innate immuity regulator%2C pyrin [Source:HGNC Symbol%3BAcc:HGNC:6998]
ENSG00000249699	9.5768	5.25e-07	LINC02261	long intergenic non-protein coding RNA 2261 [Source:HGNC Symbol%3BAcc:HGNC:53173]
ENSG00000268297	9.56709	7.1e-05	CLEC4GP1	C-type lectin domain family 4 member G pseudogene 1 [Source:HGNC Symbol%3BAcc:HGNC:33502]
ENSG00000055118	9.5642	5.85e-05	KCNH2	potassium voltage-gated channel subfamily H member 2 [Source:HGNC Symbol%3BAcc:HGNC:6251]
ENSG00000169248	9.49644	6.03e-07	CXCL11	C-X-C motif chemokine ligand 11 [Source:HGNC Symbol%3BAcc:HGNC:10638]
ENSG00000047936	9.42761	3.27e-05	ROS1	ROS proto-oncogene 1%2C receptor tyrosine kinase [Source:HGNC Symbol%3BAcc:HGNC:10261]
ENSG00000158874	9.42661	0.0135905	APOA2	apolipoprotein A2 [Source:HGNC Symbol%3BAcc:HGNC:601]
ENSG00000081248	9.36131	3.33e-05	CACNA1S	calcium voltage-gated channel subunit alpha1 S [Source:HGNC Symbol%3BAcc:HGNC:1397]
ENSG00000174567	9.35472	1.36e-08	GOLT1A	golgi transport 1A [Source:HGNC Symbol%3BAcc:HGNC:24766]
ENSG00000271605	9.29693	5.04e-05	MILR1	mast cell immunoglobulin like receptor 1 [Source:HGNC Symbol%3BAcc:HGNC:27570]
ENSG00000115596	9.26388	2.26e-05	WNT6	Wnt family member 6 [Source:HGNC Symbol%3BAcc:HGNC:12785]
ENSG00000250198	9.12732	0.000369789	LINC02199	long intergenic non-protein coding RNA 2199 [Source:HGNC Symbol%3BAcc:HGNC:53065]
ENSG00000227507	8.98601	1.24e-10	LTB	lymphotoxin beta [Source:HGNC Symbol%3BAcc:HGNC:6711]
ENSG00000181885	8.9015	0.000187603	CLDN7	claudin 7 [Source:HGNC Symbol%3BAcc:HGNC:2049]
ENSG00000205795	8.79266	0.000132386	CYS1	cystin 1 [Source:HGNC Symbol%3BAcc:HGNC:18525]
ENSG00000136883	8.75642	6.23e-05	KIF12	kinesin family member 12 [Source:HGNC Symbol%3BAcc:HGNC:21495]
ENSG00000174640	8.73426	0.000989729	SLCO2A1	solute carrier organic anion transporter family member 2A1 [Source:HGNC Symbol%3BAcc:HGNC:10955]
ENSG00000088320	8.6439	2.58e-05	REM1	RRAD and GEM like GTPase 1 [Source:HGNC Symbol%3BAcc:HGNC:15922]
ENSG00000233338	8.58066	0.00156946	TLR8-AS1	TLR8 antisense RNA 1 [Source:HGNC Symbol%3BAcc:HGNC:40720]
ENSG00000124212	8.52308	0.000351858	PTGIS	prostaglandin I2 synthase [Source:HGNC Symbol%3BAcc:HGNC:9603]
ENSG00000168427	8.5164	0.00119152	KLHL30	kelch like family member 30 [Source:HGNC Symbol%3BAcc:HGNC:24770]
ENSG00000153822	8.51605	0.000311375	KCNJ16	potassium inwardly rectifying channel subfamily J member 16 [Source:HGNC Symbol%3BAcc:HGNC:6262]
ENSG00000249751	8.50994	0.000386465	ECSCR	endothelial cell surface expressed chemotaxis and apoptosis regulator [Source:HGNC Symbol%3BAcc:HGNC:35454]
ENSG00000150782	8.39338	9.1e-07	IL18	interleukin 18 [Source:HGNC Symbol%3BAcc:HGNC:5986]
ENSG00000250722	8.36737	1.45e-05	SELENOP	selenoprotein P [Source:HGNC Symbol%3BAcc:HGNC:10751]
ENSG00000162267	8.30364	0.0080937	ITIH3	inter-alpha-trypsin inhibitor heavy chain 3 [Source:HGNC Symbol%3BAcc:HGNC:6168]
ENSG00000179270	8.2887	0.00236703	PCARE	photoreceptor cilium actin regulator [Source:HGNC Symbol%3BAcc:HGNC:34383]
ENSG00000162444	8.28775	0.000199471	RBP7	retinol binding protein 7 [Source:HGNC Symbol%3BAcc:HGNC:30316]
ENSG00000198842	8.27223	0.00534959	STYXL2	serine/threonine/tyrosine interacting like 2 [Source:HGNC Symbol%3BAcc:HGNC:25034]
ENSG00000127472	8.26442	0.00459984	PLA2G5	phospholipase A2 group V [Source:HGNC Symbol%3BAcc:HGNC:9038]
ENSG00000142235	8.19884	1.54e-07	LMTK3	lemur tyrosine kinase 3 [Source:HGNC Symbol%3BAcc:HGNC:19295]
ENSG00000181444	8.19781	6.41e-05	ZNF467	zinc finger protein 467 [Source:HGNC Symbol%3BAcc:HGNC:23154]
ENSG00000108405	8.19313	0.00137463	P2RX1	purinergic receptor P2X 1 [Source:HGNC Symbol%3BAcc:HGNC:8533]
ENSG00000186204	8.18733	0.0013748	CYP4F12	cytochrome P450 family 4 subfamily F member 12 [Source:HGNC Symbol%3BAcc:HGNC:18857]
ENSG00000115461	8.18723	2.72e-171	IGFBP5	insulin like growth factor binding protein 5 [Source:HGNC Symbol%3BAcc:HGNC:5474]
ENSG00000237417	8.15396	0.00747543	XRCC6P1	X-ray repair cross complementing 6 pseudogene 1 [Source:HGNC Symbol%3BAcc:HGNC:45183]
ENSG00000248444	8.14764	0.00692345	HNRNPA1P65	heterogeneous nuclear ribonucleoprotein A1 pseudogene 65 [Source:HGNC Symbol%3BAcc:HGNC:48795]
ENSG00000226386	8.13133	0.00387132	PARD3-AS1	PARD3 antisense RNA 1 [Source:HGNC Symbol%3BAcc:HGNC:44964]
ENSG00000167723	8.12049	0.00281833	TRPV3	transient receptor potential cation channel subfamily V member 3 [Source:HGNC Symbol%3BAcc:HGNC:18084]
ENSG00000130707	8.10274	1.75e-19	ASS1	argininosuccinate synthase 1 [Source:HGNC Symbol%3BAcc:HGNC:758]
ENSG00000231776	8.0483	7.66e-05	LINC01611	long intergenic non-protein coding RNA 1611 [Source:HGNC Symbol%3BAcc:HGNC:51791]
ENSG00000134323	7.99672	7.06e-05	MYCN	MYCN proto-oncogene%2C bHLH transcription factor [Source:HGNC Symbol%3BAcc:HGNC:7559]
ENSG00000104415	7.95664	5.91e-07	CCN4	cellular communication network factor 4 [Source:HGNC Symbol%3BAcc:HGNC:12769]
ENSG00000277632	7.95663	0.0102258	CCL3	C-C motif chemokine ligand 3 [Source:HGNC Symbol%3BAcc:HGNC:10627]
ENSG00000172794	7.94991	0.0105153	RAB37	RAB37%2C member RAS oncogene family [Source:HGNC Symbol%3BAcc:HGNC:30268]
ENSG00000063127	7.92101	2.31e-05	SLC6A16	solute carrier family 6 member 16 [Source:HGNC Symbol%3BAcc:HGNC:13622]
ENSG00000163599	7.89555	2.55e-08	CTLA4	cytotoxic T-lymphocyte associated protein 4 [Source:HGNC Symbol%3BAcc:HGNC:2505]
ENSG00000187492	7.84981	0.00262113	CDHR4	cadherin related family member 4 [Source:HGNC Symbol%3BAcc:HGNC:34527]
ENSG00000205359	7.81877	0.000755335	SLCO6A1	solute carrier organic anion transporter family member 6A1 [Source:HGNC Symbol%3BAcc:HGNC:23613]
ENSG00000148204	7.81219	0.000767487	CRB2	crumbs cell polarity complex component 2 [Source:HGNC Symbol%3BAcc:HGNC:18688]
ENSG00000180767	7.79181	0.0142668	CHST13	carbohydrate sulfotransferase 13 [Source:HGNC Symbol%3BAcc:HGNC:21755]
ENSG00000274317	7.77451	0.00814226	LINC02334	long intergenic non-protein coding RNA 2334 [Source:HGNC Symbol%3BAcc:HGNC:53254]
ENSG00000205116	7.75891	0.00677828	TMEM88B	transmembrane protein 88B [Source:HGNC Symbol%3BAcc:HGNC:37099]
ENSG00000207744	7.75766	0.0181837	MIR10B	microRNA 10b [Source:HGNC Symbol%3BAcc:HGNC:31498]
ENSG00000184925	7.74747	0.00823704	LCN12	lipocalin 12 [Source:HGNC Symbol%3BAcc:HGNC:28733]
ENSG00000232809	7.705	0.00399501	VDAC1P10	voltage dependent anion channel 1 pseudogene 10 [Source:HGNC Symbol%3BAcc:HGNC:37479]
ENSG00000138131	7.65847	0	LOXL4	lysyl oxidase like 4 [Source:HGNC Symbol%3BAcc:HGNC:17171]
ENSG00000064201	7.64888	0.0011555	TSPAN32	tetraspanin 32 [Source:HGNC Symbol%3BAcc:HGNC:13410]
ENSG00000246016	7.59167	0.0169895	LINC01513	long intergenic non-protein coding RNA 1513 [Source:HGNC Symbol%3BAcc:HGNC:51202]
ENSG00000123405	7.58515	1.12e-38	NFE2	nuclear factor%2C erythroid 2 [Source:HGNC Symbol%3BAcc:HGNC:7780]
ENSG00000137507	7.5805	0.00281419	LRRC32	leucine rich repeat containing 32 [Source:HGNC Symbol%3BAcc:HGNC:4161]
ENSG00000148408	7.55901	0.0185038	CACNA1B	calcium voltage-gated channel subunit alpha1 B [Source:HGNC Symbol%3BAcc:HGNC:1389]
ENSG00000220008	7.55899	0.0160921	LINGO3	leucine rich repeat and Ig domain containing 3 [Source:HGNC Symbol%3BAcc:HGNC:21206]
ENSG00000283740	7.55865	0.0119829	TAF11L11	TATA-box binding protein associated factor 11 like 11 [Source:HGNC Symbol%3BAcc:HGNC:53854]
ENSG00000221340	7.55504	0.00182052	RNU6ATAC18P	RNA%2C U6atac small nuclear 18%2C pseudogene [Source:HGNC Symbol%3BAcc:HGNC:46917]
ENSG00000188779	7.54836	0.000454098	SKOR1	SKI family transcriptional corepressor 1 [Source:HGNC Symbol%3BAcc:HGNC:21326]
ENSG00000261241	7.52315	0.000249231	LINC02128	long intergenic non-protein coding RNA 2128 [Source:HGNC Symbol%3BAcc:HGNC:52986]
ENSG00000101197	7.45137	0.00473637	BIRC7	baculoviral IAP repeat containing 7 [Source:HGNC Symbol%3BAcc:HGNC:13702]
ENSG00000102271	7.41289	1.01e-05	KLHL4	kelch like family member 4 [Source:HGNC Symbol%3BAcc:HGNC:6355]
ENSG00000115008	7.39709	2.36e-169	IL1A	interleukin 1 alpha [Source:HGNC Symbol%3BAcc:HGNC:5991]
ENSG00000167641	7.39488	0.0460251	PPP1R14A	protein phosphatase 1 regulatory inhibitor subunit 14A [Source:HGNC Symbol%3BAcc:HGNC:14871]
ENSG00000157322	7.3819	9.26e-06	CLEC18A	C-type lectin domain family 18 member A [Source:HGNC Symbol%3BAcc:HGNC:30388]
ENSG00000288611	7.38066	0.0440921	NPBWR1	neuropeptides B and W receptor 1 [Source:HGNC Symbol%3BAcc:HGNC:4522]
ENSG00000276102	7.3576	0.0446563	MIR6747	microRNA 6747 [Source:HGNC Symbol%3BAcc:HGNC:50027]
ENSG00000232823	7.35702	0.00211036	TXNP1	thioredoxin pseudogene 1 [Source:HGNC Symbol%3BAcc:HGNC:49481]
ENSG00000260139	7.35664	0.000101003	CSPG4P13	chondroitin sulfate proteoglycan 4 pseudogene 13 [Source:HGNC Symbol%3BAcc:HGNC:49195]
ENSG00000262096	7.35424	0.0237038	PCDHB19P	protocadherin beta 19 pseudogene [Source:HGNC Symbol%3BAcc:HGNC:14549]
ENSG00000123453	7.35108	0.0222158	SARDH	sarcosine dehydrogenase [Source:HGNC Symbol%3BAcc:HGNC:10536]
ENSG00000175084	7.34412	0.0164739	DES	desmin [Source:HGNC Symbol%3BAcc:HGNC:2770]
ENSG00000228917	7.33671	0.0196993	NECTIN4-AS1	NECTIN4 antisense RNA 1 [Source:HGNC Symbol%3BAcc:HGNC:40893]
ENSG00000163121	7.3268	0.0103003	NEURL3	neuralized E3 ubiquitin protein ligase 3 [Source:HGNC Symbol%3BAcc:HGNC:25162]
ENSG00000197471	7.32189	1.9e-11	SPN	sialophorin [Source:HGNC Symbol%3BAcc:HGNC:11249]
ENSG00000196632	7.28508	0.00618097	WNK3	WNK lysine deficient protein kinase 3 [Source:HGNC Symbol%3BAcc:HGNC:14543]
ENSG00000182223	7.28069	0.00547747	ZAR1	zygote arrest 1 [Source:HGNC Symbol%3BAcc:HGNC:20436]
ENSG00000174403	7.27659	0.0134025	MIR1-1HG-AS1	MIR1-1HG antisense RNA 1 [Source:HGNC Symbol%3BAcc:HGNC:26393]
ENSG00000259078	7.27231	0.000809447	PTBP1P	polypyrimidine tract binding protein 1 pseudogene [Source:HGNC Symbol%3BAcc:HGNC:20030]
ENSG00000088882	7.26831	0.0125498	CPXM1	carboxypeptidase X%2C M14 family member 1 [Source:HGNC Symbol%3BAcc:HGNC:15771]
ENSG00000108342	7.24607	0.00624179	CSF3	colony stimulating factor 3 [Source:HGNC Symbol%3BAcc:HGNC:2438]
ENSG00000241935	7.22345	2.06e-10	HOGA1	4-hydroxy-2-oxoglutarate aldolase 1 [Source:HGNC Symbol%3BAcc:HGNC:25155]
ENSG00000162944	7.21583	5.3e-15	RFTN2	raftlin family member 2 [Source:HGNC Symbol%3BAcc:HGNC:26402]
ENSG00000081041	7.20183	2.93e-86	CXCL2	C-X-C motif chemokine ligand 2 [Source:HGNC Symbol%3BAcc:HGNC:4603]
ENSG00000260057	7.14359	0.0429565	LINC01571	long intergenic non-protein coding RNA 1571 [Source:HGNC Symbol%3BAcc:HGNC:51384]
ENSG00000178690	7.14213	0.0238095	DYNAP	dynactin associated protein [Source:HGNC Symbol%3BAcc:HGNC:26808]
ENSG00000159261	7.13928	0.00699505	CLDN14	claudin 14 [Source:HGNC Symbol%3BAcc:HGNC:2035]
ENSG00000233205	7.13615	0.0089259	WBP1P2	WBP1 pseudogene 2 [Source:HGNC Symbol%3BAcc:HGNC:54568]
ENSG00000124205	7.13446	0.0290938	EDN3	endothelin 3 [Source:HGNC Symbol%3BAcc:HGNC:3178]
ENSG00000223764	7.1259	0.0327002	LINC02593	long intergenic non-protein coding RNA 2593 [Source:HGNC Symbol%3BAcc:HGNC:53933]
ENSG00000136267	7.11987	0.018727	DGKB	diacylglycerol kinase beta [Source:HGNC Symbol%3BAcc:HGNC:2850]
ENSG00000125538	7.11846	3.14e-20	IL1B	interleukin 1 beta [Source:HGNC Symbol%3BAcc:HGNC:5992]
ENSG00000104059	7.08869	3.52e-08	FAM189A1	family with sequence similarity 189 member A1 [Source:HGNC Symbol%3BAcc:HGNC:29075]
ENSG00000130303	7.05539	2.78e-38	BST2	bone marrow stromal cell antigen 2 [Source:HGNC Symbol%3BAcc:HGNC:1119]
ENSG00000269466	7.04863	0.00131052	H3Y1	H3.Y histone 1 [Source:HGNC Symbol%3BAcc:HGNC:43735]
ENSG00000160111	7.04528	2.08e-07	CPAMD8	C3 and PZP like alpha-2-macroglobulin domain containing 8 [Source:HGNC Symbol%3BAcc:HGNC:23228]
ENSG00000070808	7.03479	1.19e-06	CAMK2A	calcium/calmodulin dependent protein kinase II alpha [Source:HGNC Symbol%3BAcc:HGNC:1460]
ENSG00000104951	7.00042	3.07e-10	IL4I1	interleukin 4 induced 1 [Source:HGNC Symbol%3BAcc:HGNC:19094]
ENSG00000183019	6.98063	0.0102431	MCEMP1	mast cell expressed membrane protein 1 [Source:HGNC Symbol%3BAcc:HGNC:27291]
ENSG00000100078	6.97358	5.28e-07	PLA2G3	phospholipase A2 group III [Source:HGNC Symbol%3BAcc:HGNC:17934]
ENSG00000257271	6.9699	0.0101261	KIRREL3-AS1	KIRREL3 antisense RNA 1 [Source:HGNC Symbol%3BAcc:HGNC:42655]
ENSG00000204603	6.95829	0.0110413	LINC01257	long intergenic non-protein coding RNA 1257 [Source:HGNC Symbol%3BAcc:HGNC:26972]
ENSG00000156925	6.94585	0.0217208	ZIC3	Zic family member 3 [Source:HGNC Symbol%3BAcc:HGNC:12874]
ENSG00000204655	6.93349	0.00023242	MOG	myelin oligodendrocyte glycoprotein [Source:HGNC Symbol%3BAcc:HGNC:7197]
ENSG00000158428	6.92685	0.00622619	CATIP	ciliogenesis associated TTC17 interacting protein [Source:HGNC Symbol%3BAcc:HGNC:25062]
ENSG00000186417	6.9164	5.25e-07	GLDN	gliomedin [Source:HGNC Symbol%3BAcc:HGNC:29514]
ENSG00000010310	6.91437	4.35e-15	GIPR	gastric inhibitory polypeptide receptor [Source:HGNC Symbol%3BAcc:HGNC:4271]
ENSG00000186007	6.9116	1.54e-45	LEMD1	LEM domain containing 1 [Source:HGNC Symbol%3BAcc:HGNC:18725]
ENSG00000111181	6.8795	0.0475291	SLC6A12	solute carrier family 6 member 12 [Source:HGNC Symbol%3BAcc:HGNC:11045]
ENSG00000143365	6.87676	1.19e-06	RORC	RAR related orphan receptor C [Source:HGNC Symbol%3BAcc:HGNC:10260]
ENSG00000122121	6.87429	0.0462574	XPNPEP2	X-prolyl aminopeptidase 2 [Source:HGNC Symbol%3BAcc:HGNC:12823]
ENSG00000170323	6.87415	0.0355172	FABP4	fatty acid binding protein 4 [Source:HGNC Symbol%3BAcc:HGNC:3559]
ENSG00000053918	6.87278	0.0478799	KCNQ1	potassium voltage-gated channel subfamily Q member 1 [Source:HGNC Symbol%3BAcc:HGNC:6294]
ENSG00000249846	6.86175	2.22e-12	LINC02021	long intergenic non-protein coding RNA 2021 [Source:HGNC Symbol%3BAcc:HGNC:52856]
ENSG00000187288	6.83312	1.28e-22	CIDEC	cell death inducing DFFA like effector c [Source:HGNC Symbol%3BAcc:HGNC:24229]
ENSG00000129757	6.82611	1.74e-188	CDKN1C	cyclin dependent kinase inhibitor 1C [Source:HGNC Symbol%3BAcc:HGNC:1786]
ENSG00000247095	6.82492	2.14e-17	MIR210HG	MIR210 host gene [Source:HGNC Symbol%3BAcc:HGNC:39524]
ENSG00000230366	6.80737	0.015606	DSCR9	Down syndrome critical region 9 [Source:HGNC Symbol%3BAcc:HGNC:16301]
ENSG00000221986	6.80345	0.0131537	MYBPHL	myosin binding protein H like [Source:HGNC Symbol%3BAcc:HGNC:30434]
ENSG00000163380	6.7974	0.0135804	LMOD3	leiomodin 3 [Source:HGNC Symbol%3BAcc:HGNC:6649]
ENSG00000206145	6.79428	0.0210843	P2RX6P	purinergic receptor P2X 6 pseudogene [Source:HGNC Symbol%3BAcc:HGNC:34076]
ENSG00000250447	6.7855	0.0145602	LINC02105	long intergenic non-protein coding RNA 2105 [Source:HGNC Symbol%3BAcc:HGNC:52960]
ENSG00000140481	6.73986	1.39e-17	CCDC33	coiled-coil domain containing 33 [Source:HGNC Symbol%3BAcc:HGNC:26552]
ENSG00000167964	6.73371	5.13e-59	RAB26	RAB26%2C member RAS oncogene family [Source:HGNC Symbol%3BAcc:HGNC:14259]
ENSG00000233058	6.69879	0.0144188	LINC00884	long intergenic non-protein coding RNA 884 [Source:HGNC Symbol%3BAcc:HGNC:48570]
ENSG00000129009	6.68198	0.00816375	ISLR	immunoglobulin superfamily containing leucine rich repeat [Source:HGNC Symbol%3BAcc:HGNC:6133]
ENSG00000229400	6.63504	0.00269505	CNIH3-AS1	CNIH3 antisense RNA 1 [Source:HGNC Symbol%3BAcc:HGNC:41163]
ENSG00000197251	6.61334	0.0194878	LINC00336	long intergenic non-protein coding RNA 336 [Source:HGNC Symbol%3BAcc:HGNC:33813]
ENSG00000188833	6.61016	0.0338834	ENTPD8	ectonucleoside triphosphate diphosphohydrolase 8 [Source:HGNC Symbol%3BAcc:HGNC:24860]
ENSG00000165507	6.59546	8.21e-13	DEPP1	DEPP1 autophagy regulator [Source:HGNC Symbol%3BAcc:HGNC:23355]
ENSG00000236078	6.58916	1.72e-05	LINC01447	long intergenic non-protein coding RNA 1447 [Source:HGNC Symbol%3BAcc:HGNC:50783]
ENSG00000261308	6.58554	0.0328114	FIGNL2	fidgetin like 2 [Source:HGNC Symbol%3BAcc:HGNC:13287]
ENSG00000246731	6.56264	1.19e-18	MGC16275	uncharacterized protein MGC16275 [Source:NCBI gene (formerly Entrezgene)%3BAcc:85001]
ENSG00000028277	6.56198	1.53e-20	POU2F2	POU class 2 homeobox 2 [Source:HGNC Symbol%3BAcc:HGNC:9213]
ENSG00000103710	6.50751	1.47e-37	RASL12	RAS like family 12 [Source:HGNC Symbol%3BAcc:HGNC:30289]
ENSG00000257556	6.47194	0.00018928	LINC02298	long intergenic non-protein coding RNA 2298 [Source:HGNC Symbol%3BAcc:HGNC:53216]
ENSG00000165091	6.47099	1.91e-08	TMC1	transmembrane channel like 1 [Source:HGNC Symbol%3BAcc:HGNC:16513]
ENSG00000229056	6.44451	0.0198803	HECW2-AS1	HECW2 antisense RNA 1 [Source:HGNC Symbol%3BAcc:HGNC:54062]
ENSG00000105650	6.44359	0.0429565	PDE4C	phosphodiesterase 4C [Source:HGNC Symbol%3BAcc:HGNC:8782]
ENSG00000165685	6.44119	0.0161202	TMEM52B	transmembrane protein 52B [Source:HGNC Symbol%3BAcc:HGNC:26438]
ENSG00000132517	6.43466	0.0171377	SLC52A1	solute carrier family 52 member 1 [Source:HGNC Symbol%3BAcc:HGNC:30225]
ENSG00000112299	6.4287	0.0257381	VNN1	vanin 1 [Source:HGNC Symbol%3BAcc:HGNC:12705]
ENSG00000168546	6.42669	4.19e-09	GFRA2	GDNF family receptor alpha 2 [Source:HGNC Symbol%3BAcc:HGNC:4244]
ENSG00000153789	6.42259	0.027233	CIBAR2	CBY1 interacting BAR domain containing 2 [Source:HGNC Symbol%3BAcc:HGNC:24781]
ENSG00000156966	6.42196	8.79e-187	B3GNT7	UDP-GlcNAc:betaGal beta-1%2C3-N-acetylglucosaminyltransferase 7 [Source:HGNC Symbol%3BAcc:HGNC:18811]
ENSG00000188816	6.41974	0.0164098	HMX2	H6 family homeobox 2 [Source:HGNC Symbol%3BAcc:HGNC:5018]
ENSG00000137270	6.41848	0.0247466	GCM1	glial cells missing transcription factor 1 [Source:HGNC Symbol%3BAcc:HGNC:4197]
ENSG00000204849	6.41105	0.0372411	SPATA31A1	SPATA31 subfamily A member 1 [Source:HGNC Symbol%3BAcc:HGNC:23394]
ENSG00000140368	6.4103	0.0385717	PSTPIP1	proline-serine-threonine phosphatase interacting protein 1 [Source:HGNC Symbol%3BAcc:HGNC:9580]
ENSG00000228278	6.40345	0.0445159	ORM2	orosomucoid 2 [Source:HGNC Symbol%3BAcc:HGNC:8499]
ENSG00000062038	6.38704	5.82e-15	CDH3	cadherin 3 [Source:HGNC Symbol%3BAcc:HGNC:1762]
ENSG00000196502	6.36708	2.26e-15	SULT1A1	sulfotransferase family 1A member 1 [Source:HGNC Symbol%3BAcc:HGNC:11453]
ENSG00000134339	6.36191	1.75e-05	SAA2	serum amyloid A2 [Source:HGNC Symbol%3BAcc:HGNC:10514]
ENSG00000112559	6.34846	7.32e-12	MDFI	MyoD family inhibitor [Source:HGNC Symbol%3BAcc:HGNC:6967]
ENSG00000139269	6.33081	1.14e-08	INHBE	inhibin subunit beta E [Source:HGNC Symbol%3BAcc:HGNC:24029]
ENSG00000119715	6.2997	0.00115631	ESRRB	estrogen related receptor beta [Source:HGNC Symbol%3BAcc:HGNC:3473]
ENSG00000271474	6.29508	0.0250575	UNC5C-AS1	UNC5C antisense RNA 1 [Source:HGNC Symbol%3BAcc:HGNC:55246]
ENSG00000257114	6.28146	0.0180776	LINC02450	long intergenic non-protein coding RNA 2450 [Source:HGNC Symbol%3BAcc:HGNC:53382]
ENSG00000241644	6.27953	2.05e-09	INMT	indolethylamine N-methyltransferase [Source:HGNC Symbol%3BAcc:HGNC:6069]
ENSG00000236714	6.27747	1.89e-05	LINC01844	long intergenic non-protein coding RNA 1844 [Source:HGNC Symbol%3BAcc:HGNC:52660]
ENSG00000204706	6.26552	0.0287493	MAMDC2-AS1	MAMDC2 antisense RNA 1 [Source:HGNC Symbol%3BAcc:HGNC:48719]
ENSG00000261711	6.26436	0.00370241	FRG2DP	FSHD region gene 2 family member D%2C pseudogene [Source:HGNC Symbol%3BAcc:HGNC:27093]
ENSG00000137752	6.26433	0.00192701	CASP1	caspase 1 [Source:HGNC Symbol%3BAcc:HGNC:1499]
ENSG00000154783	6.26057	0.00785829	FGD5	FYVE%2C RhoGEF and PH domain containing 5 [Source:HGNC Symbol%3BAcc:HGNC:19117]
ENSG00000283422	6.26004	4.55e-21	LINC02452	long intergenic non-protein coding RNA 2452 [Source:HGNC Symbol%3BAcc:HGNC:53384]
ENSG00000135824	6.24811	3.84e-12	RGS8	regulator of G protein signaling 8 [Source:HGNC Symbol%3BAcc:HGNC:16810]
ENSG00000235280	6.24222	2.25e-11	MCF2L-AS1	MCF2L antisense RNA 1 [Source:HGNC Symbol%3BAcc:HGNC:39825]
ENSG00000126500	6.24197	1.12e-20	FLRT1	fibronectin leucine rich transmembrane protein 1 [Source:HGNC Symbol%3BAcc:HGNC:3760]
ENSG00000127585	6.23536	3.91e-05	FBXL16	F-box and leucine rich repeat protein 16 [Source:HGNC Symbol%3BAcc:HGNC:14150]
ENSG00000171401	6.20473	0.036798	KRT13	keratin 13 [Source:HGNC Symbol%3BAcc:HGNC:6415]
ENSG00000056998	6.20061	0.0412628	GYG2	glycogenin 2 [Source:HGNC Symbol%3BAcc:HGNC:4700]
ENSG00000176907	6.19824	0.0470556	TCIM	transcriptional and immune response regulator [Source:HGNC Symbol%3BAcc:HGNC:1357]
ENSG00000129910	6.18806	3.82e-06	CDH15	cadherin 15 [Source:HGNC Symbol%3BAcc:HGNC:1754]
ENSG00000135114	6.18065	3.22e-06	OASL	2'-5'-oligoadenylate synthetase like [Source:HGNC Symbol%3BAcc:HGNC:8090]
ENSG00000171345	6.17987	0.0375776	KRT19	keratin 19 [Source:HGNC Symbol%3BAcc:HGNC:6436]
ENSG00000167083	6.16542	0.00880264	GNGT2	G protein subunit gamma transducin 2 [Source:HGNC Symbol%3BAcc:HGNC:4412]
ENSG00000212993	6.16407	0.00852238	POU5F1B	POU class 5 homeobox 1B [Source:HGNC Symbol%3BAcc:HGNC:9223]
ENSG00000196136	6.1625	1.13e-45	SERPINA3	serpin family A member 3 [Source:HGNC Symbol%3BAcc:HGNC:16]
ENSG00000214894	6.15564	0.00916318	LINC00243	long intergenic non-protein coding RNA 243 [Source:HGNC Symbol%3BAcc:HGNC:30956]
ENSG00000121316	6.15429	0.0230793	PLBD1	phospholipase B domain containing 1 [Source:HGNC Symbol%3BAcc:HGNC:26215]
ENSG00000169429	6.15397	7.96e-57	CXCL8	C-X-C motif chemokine ligand 8 [Source:HGNC Symbol%3BAcc:HGNC:6025]
ENSG00000212296	6.14695	0.00490684	SNORD72	small nucleolar RNA%2C C/D box 72 [Source:HGNC Symbol%3BAcc:HGNC:32733]
ENSG00000238886	6.14369	0.0316147	SNORD121A	small nucleolar RNA%2C C/D box 121A [Source:HGNC Symbol%3BAcc:HGNC:33560]
ENSG00000189143	6.13117	1.87e-129	CLDN4	claudin 4 [Source:HGNC Symbol%3BAcc:HGNC:2046]
ENSG00000236591	6.09434	0.000428533	UST-AS2	UST antisense RNA 2 [Source:HGNC Symbol%3BAcc:HGNC:40803]
ENSG00000149633	6.09171	1.76e-51	KIAA1755	KIAA1755 [Source:HGNC Symbol%3BAcc:HGNC:29372]
ENSG00000088386	6.06615	0.00274409	SLC15A1	solute carrier family 15 member 1 [Source:HGNC Symbol%3BAcc:HGNC:10920]
ENSG00000276832	6.06022	0.0105713	CDRT15P6	CDRT15 pseudogene 6 [Source:HGNC Symbol%3BAcc:HGNC:54914]
ENSG00000163734	6.04492	4.98e-89	CXCL3	C-X-C motif chemokine ligand 3 [Source:HGNC Symbol%3BAcc:HGNC:4604]
ENSG00000090661	5.99124	3.06e-48	CERS4	ceramide synthase 4 [Source:HGNC Symbol%3BAcc:HGNC:23747]
ENSG00000087085	5.98909	0.000426294	ACHE	acetylcholinesterase (Cartwright blood group) [Source:HGNC Symbol%3BAcc:HGNC:108]
ENSG00000008517	5.9846	9.84e-38	IL32	interleukin 32 [Source:HGNC Symbol%3BAcc:HGNC:16830]
ENSG00000271200	5.9842	0.0406211	PATJ-DT	PATJ divergent transcript [Source:HGNC Symbol%3BAcc:HGNC:55256]
ENSG00000136250	5.97993	0.0312664	AOAH	acyloxyacyl hydrolase [Source:HGNC Symbol%3BAcc:HGNC:548]
ENSG00000187013	5.9772	0.00647248	LINC02875	long intergenic non-protein coding RNA 2875 [Source:HGNC Symbol%3BAcc:HGNC:32699]
ENSG00000182836	5.97363	0.0371122	PLCXD3	phosphatidylinositol specific phospholipase C X domain containing 3 [Source:HGNC Symbol%3BAcc:HGNC:31822]
ENSG00000225762	5.96412	0.0473254	LINC01389	long intergenic non-protein coding RNA 1389 [Source:HGNC Symbol%3BAcc:HGNC:50661]
ENSG00000075891	5.94966	0.0174358	PAX2	paired box 2 [Source:HGNC Symbol%3BAcc:HGNC:8616]
ENSG00000196668	5.94641	4.59e-05	LINC00173	long intergenic non-protein coding RNA 173 [Source:HGNC Symbol%3BAcc:HGNC:33791]
ENSG00000182175	5.93919	1.27e-13	RGMA	repulsive guidance molecule BMP co-receptor a [Source:HGNC Symbol%3BAcc:HGNC:30308]
ENSG00000167861	5.93206	1.07e-05	HID1	HID1 domain containing [Source:HGNC Symbol%3BAcc:HGNC:15736]
ENSG00000204531	5.92812	0.0173838	POU5F1	POU class 5 homeobox 1 [Source:HGNC Symbol%3BAcc:HGNC:9221]
ENSG00000185674	5.87901	0.00414191	LYG2	lysozyme g2 [Source:HGNC Symbol%3BAcc:HGNC:29615]
ENSG00000105122	5.8773	0.00347712	RASAL3	RAS protein activator like 3 [Source:HGNC Symbol%3BAcc:HGNC:26129]
ENSG00000172201	5.86855	7.26e-49	ID4	inhibitor of DNA binding 4%2C HLH protein [Source:HGNC Symbol%3BAcc:HGNC:5363]
ENSG00000185905	5.86285	0.000190396	C16orf54	chromosome 16 open reading frame 54 [Source:HGNC Symbol%3BAcc:HGNC:26649]
ENSG00000127152	5.86014	0.00710329	BCL11B	BAF chromatin remodeling complex subunit BCL11B [Source:HGNC Symbol%3BAcc:HGNC:13222]
ENSG00000154118	5.83312	0.0340568	JPH3	junctophilin 3 [Source:HGNC Symbol%3BAcc:HGNC:14203]
ENSG00000183674	5.8271	0.0139975	LINC00518	long intergenic non-protein coding RNA 518 [Source:HGNC Symbol%3BAcc:HGNC:28626]
ENSG00000184194	5.81162	0.0152815	GPR173	G protein-coupled receptor 173 [Source:HGNC Symbol%3BAcc:HGNC:18186]
ENSG00000163898	5.79707	2.93e-05	LIPH	lipase H [Source:HGNC Symbol%3BAcc:HGNC:18483]
ENSG00000006210	5.7941	7.17e-19	CX3CL1	C-X3-C motif chemokine ligand 1 [Source:HGNC Symbol%3BAcc:HGNC:10647]
ENSG00000188738	5.79147	0.00403011	FSIP2	fibrous sheath interacting protein 2 [Source:HGNC Symbol%3BAcc:HGNC:21675]
ENSG00000124920	5.7242	1.55e-93	MYRF	myelin regulatory factor [Source:HGNC Symbol%3BAcc:HGNC:1181]
ENSG00000179915	5.71898	0.000780664	NRXN1	neurexin 1 [Source:HGNC Symbol%3BAcc:HGNC:8008]
ENSG00000164106	5.71307	0.00135338	SCRG1	stimulator of chondrogenesis 1 [Source:HGNC Symbol%3BAcc:HGNC:17036]
ENSG00000224853	5.7113	0.0096477	LINC00393	long intergenic non-protein coding RNA 393 [Source:HGNC Symbol%3BAcc:HGNC:42721]
ENSG00000177098	5.70439	0.00524407	SCN4B	sodium voltage-gated channel beta subunit 4 [Source:HGNC Symbol%3BAcc:HGNC:10592]
ENSG00000166816	5.70327	3.88e-07	LDHD	lactate dehydrogenase D [Source:HGNC Symbol%3BAcc:HGNC:19708]
ENSG00000104055	5.6982	0.00687443	TGM5	transglutaminase 5 [Source:HGNC Symbol%3BAcc:HGNC:11781]
ENSG00000088340	5.69778	8.43e-30	FER1L4	fer-1 like family member 4 (pseudogene) [Source:HGNC Symbol%3BAcc:HGNC:15801]
ENSG00000125398	5.67728	6.26e-05	SOX9	SRY-box transcription factor 9 [Source:HGNC Symbol%3BAcc:HGNC:11204]
ENSG00000226510	5.67348	2.52e-05	UPK1A-AS1	UPK1A antisense RNA 1 [Source:HGNC Symbol%3BAcc:HGNC:40603]
ENSG00000250250	5.65775	0.0418957	CTD-2350J17.1	uncharacterized LOC101929472 [Source:NCBI gene (formerly Entrezgene)%3BAcc:101929472]
ENSG00000255363	5.65028	0.0397667	LINC02757	long intergenic non-protein coding RNA 2757 [Source:HGNC Symbol%3BAcc:HGNC:54277]
ENSG00000185269	5.64843	0.00635621	NOTUM	notum%2C palmitoleoyl-protein carboxylesterase [Source:HGNC Symbol%3BAcc:HGNC:27106]
ENSG00000263609	5.64292	0.0437177	LINC02002	long intergenic non-protein coding RNA 2002 [Source:HGNC Symbol%3BAcc:HGNC:52837]
ENSG00000101280	5.63154	0.0480305	ANGPT4	angiopoietin 4 [Source:HGNC Symbol%3BAcc:HGNC:487]
ENSG00000187140	5.62015	2.06e-120	FOXD3	forkhead box D3 [Source:HGNC Symbol%3BAcc:HGNC:3804]
ENSG00000272975	5.61535	2.64e-21	MYHAS	myosin heavy chain gene cluster antisense RNA [Source:HGNC Symbol%3BAcc:HGNC:50609]
ENSG00000103485	5.57594	6.65e-50	QPRT	quinolinate phosphoribosyltransferase [Source:HGNC Symbol%3BAcc:HGNC:9755]
ENSG00000137573	5.55938	3.06e-66	SULF1	sulfatase 1 [Source:HGNC Symbol%3BAcc:HGNC:20391]
ENSG00000172638	5.54735	1.97e-41	EFEMP2	EGF containing fibulin extracellular matrix protein 2 [Source:HGNC Symbol%3BAcc:HGNC:3219]
ENSG00000109705	5.53733	2.95e-10	NKX3-2	NK3 homeobox 2 [Source:HGNC Symbol%3BAcc:HGNC:951]
ENSG00000074370	5.53257	1.49e-10	ATP2A3	ATPase sarcoplasmic/endoplasmic reticulum Ca2+ transporting 3 [Source:HGNC Symbol%3BAcc:HGNC:813]
ENSG00000198914	5.52801	0.00063162	POU3F3	POU class 3 homeobox 3 [Source:HGNC Symbol%3BAcc:HGNC:9216]
ENSG00000245468	5.50115	0.0117303	LINC02447	long intergenic non-protein coding RNA 2447 [Source:HGNC Symbol%3BAcc:HGNC:53379]
ENSG00000110195	5.49452	1.32e-08	FOLR1	folate receptor alpha [Source:HGNC Symbol%3BAcc:HGNC:3791]
ENSG00000137868	5.48181	3.3e-135	STRA6	signaling receptor and transporter of retinol STRA6 [Source:HGNC Symbol%3BAcc:HGNC:30650]
ENSG00000204789	5.47305	1.06e-13	ZNF204P	zinc finger protein 204%2C pseudogene [Source:HGNC Symbol%3BAcc:HGNC:12995]
ENSG00000043039	5.47142	7.9e-10	BARX2	BARX homeobox 2 [Source:HGNC Symbol%3BAcc:HGNC:956]
ENSG00000182103	5.46135	6.19e-05	FAM181B	family with sequence similarity 181 member B [Source:HGNC Symbol%3BAcc:HGNC:28512]
ENSG00000070731	5.45891	1.5e-07	ST6GALNAC2	ST6 N-acetylgalactosaminide alpha-2%2C6-sialyltransferase 2 [Source:HGNC Symbol%3BAcc:HGNC:10867]
ENSG00000226145	5.45727	1.65e-05	KRT16P6	keratin 16 pseudogene 6 [Source:HGNC Symbol%3BAcc:HGNC:50719]
ENSG00000170209	5.42988	0.0114697	ANKK1	ankyrin repeat and kinase domain containing 1 [Source:HGNC Symbol%3BAcc:HGNC:21027]
ENSG00000160179	5.42323	1.78e-09	ABCG1	ATP binding cassette subfamily G member 1 [Source:HGNC Symbol%3BAcc:HGNC:73]
ENSG00000231793	5.40713	0.00226812	DOC2GP	double C2 domain gamma%2C pseudogene [Source:HGNC Symbol%3BAcc:HGNC:37962]
ENSG00000105808	5.40414	0.00360566	RASA4	RAS p21 protein activator 4 [Source:HGNC Symbol%3BAcc:HGNC:23181]
ENSG00000166793	5.40305	1.19e-10	YPEL4	yippee like 4 [Source:HGNC Symbol%3BAcc:HGNC:18328]
ENSG00000242808	5.35963	4.43e-11	SOX2-OT	SOX2 overlapping transcript [Source:HGNC Symbol%3BAcc:HGNC:20209]
ENSG00000101425	5.33958	0.046486	BPI	bactericidal permeability increasing protein [Source:HGNC Symbol%3BAcc:HGNC:1095]
ENSG00000271040	5.33695	0.0163525	TMEM242-DT	TMEM242 divergent transcript [Source:HGNC Symbol%3BAcc:HGNC:55260]
ENSG00000179403	5.33583	5.03e-41	VWA1	von Willebrand factor A domain containing 1 [Source:HGNC Symbol%3BAcc:HGNC:30910]
ENSG00000171872	5.3345	0.0308782	KLF17	Kruppel like factor 17 [Source:HGNC Symbol%3BAcc:HGNC:18830]
ENSG00000153446	5.33093	0.0347239	C16orf89	chromosome 16 open reading frame 89 [Source:HGNC Symbol%3BAcc:HGNC:28687]
ENSG00000184489	5.32953	7.97e-20	PTP4A3	protein tyrosine phosphatase 4A3 [Source:HGNC Symbol%3BAcc:HGNC:9636]
ENSG00000122861	5.32921	0.00798696	PLAU	plasminogen activator%2C urokinase [Source:HGNC Symbol%3BAcc:HGNC:9052]
ENSG00000177807	5.3237	3.5e-05	KCNJ10	potassium inwardly rectifying channel subfamily J member 10 [Source:HGNC Symbol%3BAcc:HGNC:6256]
ENSG00000267313	5.31955	0.00407576	KC6	keratoconus gene 6 [Source:NCBI gene (formerly Entrezgene)%3BAcc:641516]
ENSG00000166473	5.31926	0.00137474	PKD1L2	polycystin 1 like 2 (gene/pseudogene) [Source:HGNC Symbol%3BAcc:HGNC:21715]
ENSG00000235890	5.31224	1.34e-07	TSPEAR-AS1	TSPEAR antisense RNA 1 [Source:HGNC Symbol%3BAcc:HGNC:1271]
ENSG00000092051	5.31215	0.000651351	JPH4	junctophilin 4 [Source:HGNC Symbol%3BAcc:HGNC:20156]
ENSG00000141485	5.30699	1.14e-17	SLC13A5	solute carrier family 13 member 5 [Source:HGNC Symbol%3BAcc:HGNC:23089]
ENSG00000249306	5.29976	0.0477728	LINC01411	long intergenic non-protein coding RNA 1411 [Source:HGNC Symbol%3BAcc:HGNC:50703]
ENSG00000225449	5.28642	0.000309873	RAB6C-AS1	RAB6C antisense RNA 1 [Source:HGNC Symbol%3BAcc:HGNC:49278]
ENSG00000243244	5.28603	5.84e-31	STON1	stonin 1 [Source:HGNC Symbol%3BAcc:HGNC:17003]
ENSG00000246877	5.27684	0.000239057	DNM1P35	dynamin 1 pseudogene 35 [Source:HGNC Symbol%3BAcc:HGNC:35182]
ENSG00000225285	5.27414	2.55e-08	LINC01770	long intergenic non-protein coding RNA 1770 [Source:HGNC Symbol%3BAcc:HGNC:52560]
ENSG00000047648	5.26396	0.000848815	ARHGAP6	Rho GTPase activating protein 6 [Source:HGNC Symbol%3BAcc:HGNC:676]
ENSG00000105605	5.25147	1.07e-05	CACNG7	calcium voltage-gated channel auxiliary subunit gamma 7 [Source:HGNC Symbol%3BAcc:HGNC:13626]
ENSG00000181409	5.25078	5.67e-27	AATK	apoptosis associated tyrosine kinase [Source:HGNC Symbol%3BAcc:HGNC:21]
ENSG00000172399	5.23201	2.9e-13	MYOZ2	myozenin 2 [Source:HGNC Symbol%3BAcc:HGNC:1330]
ENSG00000100351	5.22943	1.69e-12	GRAP2	GRB2 related adaptor protein 2 [Source:HGNC Symbol%3BAcc:HGNC:4563]
ENSG00000131771	5.21538	1.02e-43	PPP1R1B	protein phosphatase 1 regulatory inhibitor subunit 1B [Source:HGNC Symbol%3BAcc:HGNC:9287]
ENSG00000099953	5.20868	3.04e-17	MMP11	matrix metallopeptidase 11 [Source:HGNC Symbol%3BAcc:HGNC:7157]
ENSG00000162687	5.2044	2.23e-18	KCNT2	potassium sodium-activated channel subfamily T member 2 [Source:HGNC Symbol%3BAcc:HGNC:18866]
ENSG00000282851	5.20337	5.8e-14	BISPR	BST2 interferon stimulated positive regulator [Source:HGNC Symbol%3BAcc:HGNC:51290]
ENSG00000166448	5.20236	3.42e-09	TMEM130	transmembrane protein 130 [Source:HGNC Symbol%3BAcc:HGNC:25429]
ENSG00000188488	5.20219	6.34e-112	SERPINA5	serpin family A member 5 [Source:HGNC Symbol%3BAcc:HGNC:8723]
ENSG00000188747	5.20013	6.55e-06	NOXA1	NADPH oxidase activator 1 [Source:HGNC Symbol%3BAcc:HGNC:10668]
ENSG00000008196	5.1984	1.68e-202	TFAP2B	transcription factor AP-2 beta [Source:HGNC Symbol%3BAcc:HGNC:11743]
ENSG00000261186	5.19155	0.0366217	LINC01238	long intergenic non-protein coding RNA 1238 [Source:HGNC Symbol%3BAcc:HGNC:49795]
ENSG00000099365	5.17333	6.58e-08	STX1B	syntaxin 1B [Source:HGNC Symbol%3BAcc:HGNC:18539]
ENSG00000205634	5.17201	2.8e-05	LINC00898	long intergenic non-protein coding RNA 898 [Source:HGNC Symbol%3BAcc:HGNC:48581]
ENSG00000139572	5.16562	0.046177	GPR84	G protein-coupled receptor 84 [Source:HGNC Symbol%3BAcc:HGNC:4535]
ENSG00000103528	5.16049	3.99e-07	SYT17	synaptotagmin 17 [Source:HGNC Symbol%3BAcc:HGNC:24119]
ENSG00000168671	5.15817	0.0137702	UGT3A2	UDP glycosyltransferase family 3 member A2 [Source:HGNC Symbol%3BAcc:HGNC:27266]
ENSG00000132470	5.15173	1.65e-84	ITGB4	integrin subunit beta 4 [Source:HGNC Symbol%3BAcc:HGNC:6158]
ENSG00000163817	5.1496	4.48e-05	SLC6A20	solute carrier family 6 member 20 [Source:HGNC Symbol%3BAcc:HGNC:30927]
ENSG00000231605	5.14347	2.41e-120	LINC01363	long intergenic non-protein coding RNA 1363 [Source:HGNC Symbol%3BAcc:HGNC:50598]
ENSG00000213997	5.14198	5.66e-05	PGAM1P7	phosphoglycerate mutase 1 pseudogene 7 [Source:HGNC Symbol%3BAcc:HGNC:42454]
ENSG00000220785	5.14148	1.3e-07	MTMR9LP	myotubularin related protein 9 like%2C pseudogene [Source:HGNC Symbol%3BAcc:HGNC:27920]
ENSG00000204767	5.13879	2.07e-05	INSYN2B	inhibitory synaptic factor family member 2B [Source:HGNC Symbol%3BAcc:HGNC:37271]
ENSG00000151067	5.13541	3.59e-05	CACNA1C	calcium voltage-gated channel subunit alpha1 C [Source:HGNC Symbol%3BAcc:HGNC:1390]
ENSG00000175170	5.11967	0.0159963	FAM182B	family with sequence similarity 182 member B [Source:HGNC Symbol%3BAcc:HGNC:34503]
ENSG00000104894	5.11706	0.0121803	CD37	CD37 molecule [Source:HGNC Symbol%3BAcc:HGNC:1666]
ENSG00000283930	5.11523	0.018636	PLD5P1	PLD5 pseudogene 1 [Source:HGNC Symbol%3BAcc:HGNC:55072]
ENSG00000128340	5.08282	5.32e-05	RAC2	Rac family small GTPase 2 [Source:HGNC Symbol%3BAcc:HGNC:9802]
ENSG00000184574	5.08137	0.0175133	LPAR5	lysophosphatidic acid receptor 5 [Source:HGNC Symbol%3BAcc:HGNC:13307]
ENSG00000266278	5.07813	3.43e-24	LINC01910	long intergenic non-protein coding RNA 1910 [Source:HGNC Symbol%3BAcc:HGNC:52729]
ENSG00000144481	5.07472	5.56e-56	TRPM8	transient receptor potential cation channel subfamily M member 8 [Source:HGNC Symbol%3BAcc:HGNC:17961]
ENSG00000234409	5.07435	2.13e-12	CCDC188	coiled-coil domain containing 188 [Source:HGNC Symbol%3BAcc:HGNC:51899]
ENSG00000136367	5.0685	1.78e-14	ZFHX2	zinc finger homeobox 2 [Source:HGNC Symbol%3BAcc:HGNC:20152]
ENSG00000251169	5.06374	1.31e-06	LINC01843	long intergenic non-protein coding RNA 1843 [Source:HGNC Symbol%3BAcc:HGNC:52659]
ENSG00000185522	5.0601	9.05e-05	LMNTD2	lamin tail domain containing 2 [Source:HGNC Symbol%3BAcc:HGNC:28561]
ENSG00000174482	5.05346	2.85e-12	LINGO2	leucine rich repeat and Ig domain containing 2 [Source:HGNC Symbol%3BAcc:HGNC:21207]
ENSG00000279770	5.04662	1.28e-08	LINC00552	long intergenic non-protein coding RNA 552 [Source:HGNC Symbol%3BAcc:HGNC:43692]
ENSG00000160963	5.04385	0.0471665	COL26A1	collagen type XXVI alpha 1 chain [Source:HGNC Symbol%3BAcc:HGNC:18038]
ENSG00000148604	5.03996	0.000143114	RGR	retinal G protein coupled receptor [Source:HGNC Symbol%3BAcc:HGNC:9990]
ENSG00000226191	5.02892	0.0495385	CLK3P2	CDC like kinase 3 pseudogene 2 [Source:HGNC Symbol%3BAcc:HGNC:49786]
ENSG00000155962	4.99937	0.0226535	CLIC2	chloride intracellular channel 2 [Source:HGNC Symbol%3BAcc:HGNC:2063]
ENSG00000235823	4.99729	3.94e-148	OLMALINC	oligodendrocyte maturation-associated long intergenic non-coding RNA [Source:HGNC Symbol%3BAcc:HGNC:28060]
ENSG00000109047	4.99684	0.00165978	RCVRN	recoverin [Source:HGNC Symbol%3BAcc:HGNC:9937]
ENSG00000162496	4.99563	1.26e-110	DHRS3	dehydrogenase/reductase 3 [Source:HGNC Symbol%3BAcc:HGNC:17693]
ENSG00000115297	4.99461	4.46e-14	TLX2	T cell leukemia homeobox 2 [Source:HGNC Symbol%3BAcc:HGNC:5057]
ENSG00000169427	4.99402	1.9e-05	KCNK9	potassium two pore domain channel subfamily K member 9 [Source:HGNC Symbol%3BAcc:HGNC:6283]
ENSG00000103184	4.99332	0.0244228	SEC14L5	SEC14 like lipid binding 5 [Source:HGNC Symbol%3BAcc:HGNC:29032]
ENSG00000268660	4.9886	0.0121112	LETM1P2	leucine zipper and EF-hand containing transmembrane protein 1 pseudogene 2 [Source:HGNC Symbol%3BAcc:HGNC:33985]
ENSG00000105270	4.98634	2.28e-107	CLIP3	CAP-Gly domain containing linker protein 3 [Source:HGNC Symbol%3BAcc:HGNC:24314]
ENSG00000170075	4.98451	0.0204929	GPR37L1	G protein-coupled receptor 37 like 1 [Source:HGNC Symbol%3BAcc:HGNC:14923]
ENSG00000186340	4.97	3.97e-66	THBS2	thrombospondin 2 [Source:HGNC Symbol%3BAcc:HGNC:11786]
ENSG00000136541	4.96935	0.0225555	ERMN	ermin [Source:HGNC Symbol%3BAcc:HGNC:29208]
ENSG00000040731	4.96378	4.8e-07	CDH10	cadherin 10 [Source:HGNC Symbol%3BAcc:HGNC:1749]
ENSG00000166920	4.96211	5.3e-36	C15orf48	chromosome 15 open reading frame 48 [Source:HGNC Symbol%3BAcc:HGNC:29898]
ENSG00000088881	4.95252	0.001752	EBF4	EBF family member 4 [Source:HGNC Symbol%3BAcc:HGNC:29278]
ENSG00000170909	4.94872	0.000165597	OSCAR	osteoclast associated Ig-like receptor [Source:HGNC Symbol%3BAcc:HGNC:29960]
ENSG00000184343	4.94832	6.68e-07	SRPK3	SRSF protein kinase 3 [Source:HGNC Symbol%3BAcc:HGNC:11402]
ENSG00000177106	4.94589	2e-51	EPS8L2	EPS8 like 2 [Source:HGNC Symbol%3BAcc:HGNC:21296]
ENSG00000108798	4.94138	0.00101114	ABI3	ABI family member 3 [Source:HGNC Symbol%3BAcc:HGNC:29859]
ENSG00000158859	4.94116	7.35e-24	ADAMTS4	ADAM metallopeptidase with thrombospondin type 1 motif 4 [Source:HGNC Symbol%3BAcc:HGNC:220]
ENSG00000267750	4.93199	3.33e-11	RUNDC3A-AS1	RUNDC3A antisense RNA 1 [Source:HGNC Symbol%3BAcc:HGNC:51344]
ENSG00000222009	4.92772	3.83e-63	BTBD19	BTB domain containing 19 [Source:HGNC Symbol%3BAcc:HGNC:27145]
ENSG00000233828	4.91307	7.18e-06	MIR4280HG	MIR4280 host gene [Source:HGNC Symbol%3BAcc:HGNC:54975]
ENSG00000102032	4.90309	0.000362504	RENBP	renin binding protein [Source:HGNC Symbol%3BAcc:HGNC:9959]
ENSG00000168874	4.89946	7.88e-21	ATOH8	atonal bHLH transcription factor 8 [Source:HGNC Symbol%3BAcc:HGNC:24126]
ENSG00000173531	4.89658	2.83e-15	MST1	macrophage stimulating 1 [Source:HGNC Symbol%3BAcc:HGNC:7380]
ENSG00000126259	4.89292	0.00734584	KIRREL2	kirre like nephrin family adhesion molecule 2 [Source:HGNC Symbol%3BAcc:HGNC:18816]
ENSG00000167105	4.8895	0.0322381	TMEM92	transmembrane protein 92 [Source:HGNC Symbol%3BAcc:HGNC:26579]
ENSG00000224081	4.88067	0.0241617	SLC44A3-AS1	SLC44A3 antisense RNA 1 [Source:HGNC Symbol%3BAcc:HGNC:49057]
ENSG00000188620	4.87803	8.43e-05	HMX3	H6 family homeobox 3 [Source:HGNC Symbol%3BAcc:HGNC:5019]
ENSG00000164708	4.87624	2.53e-08	PGAM2	phosphoglycerate mutase 2 [Source:HGNC Symbol%3BAcc:HGNC:8889]
ENSG00000237886	4.87298	8.84e-10	NALT1	NOTCH1 associated lncRNA in T cell acute lymphoblastic leukemia 1 [Source:HGNC Symbol%3BAcc:HGNC:51192]
ENSG00000129946	4.8682	2.31e-06	SHC2	SHC adaptor protein 2 [Source:HGNC Symbol%3BAcc:HGNC:29869]
ENSG00000072182	4.86722	4.05e-11	ASIC4	acid sensing ion channel subunit family member 4 [Source:HGNC Symbol%3BAcc:HGNC:21263]
ENSG00000183248	4.85979	0.00404963	PRR36	proline rich 36 [Source:HGNC Symbol%3BAcc:HGNC:26172]
ENSG00000180383	4.85668	0.014748	DEFB124	defensin beta 124 [Source:HGNC Symbol%3BAcc:HGNC:18104]
ENSG00000087495	4.85624	0.0177541	PHACTR3	phosphatase and actin regulator 3 [Source:HGNC Symbol%3BAcc:HGNC:15833]
ENSG00000100055	4.84734	1.59e-06	CYTH4	cytohesin 4 [Source:HGNC Symbol%3BAcc:HGNC:9505]
ENSG00000164400	4.83701	6.12e-12	CSF2	colony stimulating factor 2 [Source:HGNC Symbol%3BAcc:HGNC:2434]
ENSG00000167771	4.8354	1.21e-14	RCOR2	REST corepressor 2 [Source:HGNC Symbol%3BAcc:HGNC:27455]
ENSG00000182255	4.82147	6.18e-10	KCNA4	potassium voltage-gated channel subfamily A member 4 [Source:HGNC Symbol%3BAcc:HGNC:6222]
ENSG00000152784	4.81933	2.62e-10	PRDM8	PR/SET domain 8 [Source:HGNC Symbol%3BAcc:HGNC:13993]
ENSG00000203499	4.80759	0.000182132	IQANK1	IQ motif and ankyrin repeat containing 1 [Source:HGNC Symbol%3BAcc:HGNC:49576]
ENSG00000160282	4.80455	0.0079669	FTCD	formimidoyltransferase cyclodeaminase [Source:HGNC Symbol%3BAcc:HGNC:3974]
ENSG00000132185	4.7951	1.08e-86	FCRLA	Fc receptor like A [Source:HGNC Symbol%3BAcc:HGNC:18504]
ENSG00000105246	4.79178	8.03e-32	EBI3	Epstein-Barr virus induced 3 [Source:HGNC Symbol%3BAcc:HGNC:3129]
ENSG00000165029	4.78868	2.98e-59	ABCA1	ATP binding cassette subfamily A member 1 [Source:HGNC Symbol%3BAcc:HGNC:29]
ENSG00000108622	4.78004	0.0442279	ICAM2	intercellular adhesion molecule 2 [Source:HGNC Symbol%3BAcc:HGNC:5345]
ENSG00000274750	4.77364	6.86e-07	H3C6	H3 clustered histone 6 [Source:HGNC Symbol%3BAcc:HGNC:4769]
ENSG00000117013	4.77042	9e-06	KCNQ4	potassium voltage-gated channel subfamily Q member 4 [Source:HGNC Symbol%3BAcc:HGNC:6298]
ENSG00000226453	4.76946	0.0121	LINC02542	long intergenic non-protein coding RNA 2542 [Source:HGNC Symbol%3BAcc:HGNC:53576]
ENSG00000175938	4.766	4.25e-62	ORAI3	ORAI calcium release-activated calcium modulator 3 [Source:HGNC Symbol%3BAcc:HGNC:28185]
ENSG00000049540	4.76572	0.0139064	ELN	elastin [Source:HGNC Symbol%3BAcc:HGNC:3327]
ENSG00000100985	4.76207	7.87e-12	MMP9	matrix metallopeptidase 9 [Source:HGNC Symbol%3BAcc:HGNC:7176]
ENSG00000229931	4.75739	0.0461696	ATXN1-AS1	ATXN1 antisense RNA 1 [Source:HGNC Symbol%3BAcc:HGNC:40515]
ENSG00000259954	4.74834	0.00436387	IL21R-AS1	IL21R antisense RNA 1 [Source:HGNC Symbol%3BAcc:HGNC:27551]
ENSG00000119227	4.74605	0.000124306	PIGZ	phosphatidylinositol glycan anchor biosynthesis class Z [Source:HGNC Symbol%3BAcc:HGNC:30596]
ENSG00000221946	4.74296	1.14e-05	FXYD7	FXYD domain containing ion transport regulator 7 [Source:HGNC Symbol%3BAcc:HGNC:4034]
ENSG00000267365	4.74004	0.00020055	KCNJ2-AS1	KCNJ2 antisense RNA 1 [Source:HGNC Symbol%3BAcc:HGNC:43720]
ENSG00000108309	4.73889	4.41e-12	RUNDC3A	RUN domain containing 3A [Source:HGNC Symbol%3BAcc:HGNC:16984]
ENSG00000188322	4.73846	0.000170782	SBK1	SH3 domain binding kinase 1 [Source:HGNC Symbol%3BAcc:HGNC:17699]
ENSG00000197993	4.73009	0.000464189	KEL	Kell metallo-endopeptidase (Kell blood group) [Source:HGNC Symbol%3BAcc:HGNC:6308]
ENSG00000231948	4.72761	0.000306991	HS1BP3-IT1	HS1BP3 intronic transcript 1 [Source:HGNC Symbol%3BAcc:HGNC:41474]
ENSG00000143318	4.71271	0.00413556	CASQ1	calsequestrin 1 [Source:HGNC Symbol%3BAcc:HGNC:1512]
ENSG00000248554	4.70343	0.0231716	C5orf34-AS1	C5orf34 antisense RNA 1 [Source:HGNC Symbol%3BAcc:HGNC:41061]
ENSG00000242252	4.69934	1.88e-05	BGLAP	bone gamma-carboxyglutamate protein [Source:HGNC Symbol%3BAcc:HGNC:1043]
ENSG00000125895	4.68271	0.00134396	TMEM74B	transmembrane protein 74B [Source:HGNC Symbol%3BAcc:HGNC:15893]
ENSG00000056558	4.67753	2.49e-149	TRAF1	TNF receptor associated factor 1 [Source:HGNC Symbol%3BAcc:HGNC:12031]
ENSG00000152292	4.67578	2.09e-05	SH2D6	SH2 domain containing 6 [Source:HGNC Symbol%3BAcc:HGNC:30439]
ENSG00000140678	4.67197	4.83e-26	ITGAX	integrin subunit alpha X [Source:HGNC Symbol%3BAcc:HGNC:6152]
ENSG00000144230	4.66618	0.0155652	GPR17	G protein-coupled receptor 17 [Source:HGNC Symbol%3BAcc:HGNC:4471]
ENSG00000112796	4.66374	0.00284536	ENPP5	ectonucleotide pyrophosphatase/phosphodiesterase family member 5 [Source:HGNC Symbol%3BAcc:HGNC:13717]
ENSG00000224164	4.64341	0.017133	LINC02828	long intergenic non-protein coding RNA 2828 [Source:HGNC Symbol%3BAcc:HGNC:54359]
ENSG00000256576	4.64313	0.000211183	LINC02361	long intergenic non-protein coding RNA 2361 [Source:HGNC Symbol%3BAcc:HGNC:53283]
ENSG00000168679	4.64187	1.35e-98	SLC16A4	solute carrier family 16 member 4 [Source:HGNC Symbol%3BAcc:HGNC:10925]
ENSG00000212125	4.63558	0.0420654	TAS2R15P	taste 2 receptor member 15 pseudogene [Source:HGNC Symbol%3BAcc:HGNC:19106]
ENSG00000162738	4.63071	7.49e-82	VANGL2	VANGL planar cell polarity protein 2 [Source:HGNC Symbol%3BAcc:HGNC:15511]
ENSG00000237928	4.63064	0.0365128	NFIA-AS2	NFIA antisense RNA 2 [Source:HGNC Symbol%3BAcc:HGNC:40401]
ENSG00000108947	4.62179	1.46e-47	EFNB3	ephrin B3 [Source:HGNC Symbol%3BAcc:HGNC:3228]
ENSG00000141338	4.61643	6.24e-13	ABCA8	ATP binding cassette subfamily A member 8 [Source:HGNC Symbol%3BAcc:HGNC:38]
ENSG00000281103	4.60709	0.00302856	TRG-AS1	T cell receptor gamma locus antisense RNA 1 [Source:HGNC Symbol%3BAcc:HGNC:48974]
ENSG00000156218	4.60255	5.05e-24	ADAMTSL3	ADAMTS like 3 [Source:HGNC Symbol%3BAcc:HGNC:14633]
ENSG00000187554	4.60042	6.56e-11	TLR5	toll like receptor 5 [Source:HGNC Symbol%3BAcc:HGNC:11851]
ENSG00000237797	4.58659	5.13e-12	MACORIS	macrophage enriched lincRNA repressor of IFN-gamma signaling [Source:HGNC Symbol%3BAcc:HGNC:53963]
ENSG00000159640	4.57452	1.91e-05	ACE	angiotensin I converting enzyme [Source:HGNC Symbol%3BAcc:HGNC:2707]
ENSG00000215483	4.57266	3.07e-05	LINC00598	long intergenic non-protein coding RNA 598 [Source:HGNC Symbol%3BAcc:HGNC:42770]
ENSG00000149131	4.56449	0.0409865	SERPING1	serpin family G member 1 [Source:HGNC Symbol%3BAcc:HGNC:1228]
ENSG00000197249	4.56285	7.24e-56	SERPINA1	serpin family A member 1 [Source:HGNC Symbol%3BAcc:HGNC:8941]
ENSG00000162946	4.56019	6.93e-43	DISC1	DISC1 scaffold protein [Source:HGNC Symbol%3BAcc:HGNC:2888]
ENSG00000185561	4.54038	2.47e-31	TLCD2	TLC domain containing 2 [Source:HGNC Symbol%3BAcc:HGNC:33522]
ENSG00000100767	4.53606	6.99e-35	PAPLN	papilin%2C proteoglycan like sulfated glycoprotein [Source:HGNC Symbol%3BAcc:HGNC:19262]
ENSG00000072195	4.53132	1.78e-75	SPEG	striated muscle enriched protein kinase [Source:HGNC Symbol%3BAcc:HGNC:16901]
ENSG00000122641	4.53085	9.98e-134	INHBA	inhibin subunit beta A [Source:HGNC Symbol%3BAcc:HGNC:6066]
ENSG00000117115	4.52806	0.000134292	PADI2	peptidyl arginine deiminase 2 [Source:HGNC Symbol%3BAcc:HGNC:18341]
ENSG00000170382	4.49973	0.00382144	LRRN2	leucine rich repeat neuronal 2 [Source:HGNC Symbol%3BAcc:HGNC:16914]
ENSG00000171812	4.4992	1.33e-11	COL8A2	collagen type VIII alpha 2 chain [Source:HGNC Symbol%3BAcc:HGNC:2216]
ENSG00000205978	4.49519	2.69e-22	NYNRIN	NYN domain and retroviral integrase containing [Source:HGNC Symbol%3BAcc:HGNC:20165]
ENSG00000005471	4.49514	3.5e-30	ABCB4	ATP binding cassette subfamily B member 4 [Source:HGNC Symbol%3BAcc:HGNC:45]
ENSG00000072310	4.48305	8.24e-183	SREBF1	sterol regulatory element binding transcription factor 1 [Source:HGNC Symbol%3BAcc:HGNC:11289]
ENSG00000117407	4.48037	1.95e-08	ARTN	artemin [Source:HGNC Symbol%3BAcc:HGNC:727]
ENSG00000143603	4.46727	4.4e-58	KCNN3	potassium calcium-activated channel subfamily N member 3 [Source:HGNC Symbol%3BAcc:HGNC:6292]
ENSG00000185885	4.46329	1.59e-12	IFITM1	interferon induced transmembrane protein 1 [Source:HGNC Symbol%3BAcc:HGNC:5412]
ENSG00000166342	4.4569	2.05e-07	NETO1	neuropilin and tolloid like 1 [Source:HGNC Symbol%3BAcc:HGNC:13823]
ENSG00000235568	4.4518	0.0244664	NFAM1	NFAT activating protein with ITAM motif 1 [Source:HGNC Symbol%3BAcc:HGNC:29872]
ENSG00000266507	4.44626	0.0116267	MIR4479	microRNA 4479 [Source:HGNC Symbol%3BAcc:HGNC:41767]
ENSG00000159618	4.44133	4.24e-15	ADGRG5	adhesion G protein-coupled receptor G5 [Source:HGNC Symbol%3BAcc:HGNC:19010]
ENSG00000128918	4.4382	0.00820868	ALDH1A2	aldehyde dehydrogenase 1 family member A2 [Source:HGNC Symbol%3BAcc:HGNC:15472]
ENSG00000259207	4.43644	2.47e-56	ITGB3	integrin subunit beta 3 [Source:HGNC Symbol%3BAcc:HGNC:6156]
ENSG00000281903	4.43519	0.00780916	LINC02246	long intergenic non-protein coding RNA 2246 [Source:HGNC Symbol%3BAcc:HGNC:53135]
ENSG00000147100	4.43093	1.08e-06	SLC16A2	solute carrier family 16 member 2 [Source:HGNC Symbol%3BAcc:HGNC:10923]
ENSG00000135407	4.42131	1.31e-07	AVIL	advillin [Source:HGNC Symbol%3BAcc:HGNC:14188]
ENSG00000146151	4.42055	0.00853493	HMGCLL1	3-hydroxymethyl-3-methylglutaryl-CoA lyase like 1 [Source:HGNC Symbol%3BAcc:HGNC:21359]
ENSG00000163131	4.41709	1.82e-16	CTSS	cathepsin S [Source:HGNC Symbol%3BAcc:HGNC:2545]
ENSG00000234840	4.41697	3.04e-91	LINC01239	long intergenic non-protein coding RNA 1239 [Source:HGNC Symbol%3BAcc:HGNC:49796]
ENSG00000091262	4.41531	4.94e-06	ABCC6	ATP binding cassette subfamily C member 6 [Source:HGNC Symbol%3BAcc:HGNC:57]
ENSG00000178031	4.41257	2.48e-14	ADAMTSL1	ADAMTS like 1 [Source:HGNC Symbol%3BAcc:HGNC:14632]
ENSG00000116661	4.4107	3.43e-16	FBXO2	F-box protein 2 [Source:HGNC Symbol%3BAcc:HGNC:13581]
ENSG00000189184	4.40724	1.87e-26	PCDH18	protocadherin 18 [Source:HGNC Symbol%3BAcc:HGNC:14268]
ENSG00000036565	4.39594	0.000316466	SLC18A1	solute carrier family 18 member A1 [Source:HGNC Symbol%3BAcc:HGNC:10934]
ENSG00000277734	4.39323	3.36e-11	TRAC	T cell receptor alpha constant [Source:HGNC Symbol%3BAcc:HGNC:12029]
ENSG00000177875	4.3816	1.21e-16	CCDC184	coiled-coil domain containing 184 [Source:HGNC Symbol%3BAcc:HGNC:33749]
ENSG00000111341	4.3715	6.25e-36	MGP	matrix Gla protein [Source:HGNC Symbol%3BAcc:HGNC:7060]
ENSG00000113248	4.3676	2.34e-08	PCDHB15	protocadherin beta 15 [Source:HGNC Symbol%3BAcc:HGNC:8686]
ENSG00000182179	4.36092	3.69e-25	UBA7	ubiquitin like modifier activating enzyme 7 [Source:HGNC Symbol%3BAcc:HGNC:12471]
ENSG00000157303	4.35947	0.00632659	SUSD3	sushi domain containing 3 [Source:HGNC Symbol%3BAcc:HGNC:28391]
ENSG00000253522	4.3548	9.72e-17	MIR3142HG	MIR3142 host gene [Source:HGNC Symbol%3BAcc:HGNC:51944]
ENSG00000236527	4.35439	0.0398728	ARF4P2	ADP ribosylation factor 4 pseudogene 2 [Source:HGNC Symbol%3BAcc:HGNC:16599]
ENSG00000159674	4.35332	3.45e-45	SPON2	spondin 2 [Source:HGNC Symbol%3BAcc:HGNC:11253]
ENSG00000131650	4.34346	6.11e-21	KREMEN2	kringle containing transmembrane protein 2 [Source:HGNC Symbol%3BAcc:HGNC:18797]
ENSG00000178814	4.3426	8.23e-18	OPLAH	5-oxoprolinase%2C ATP-hydrolysing [Source:HGNC Symbol%3BAcc:HGNC:8149]
ENSG00000176533	4.34033	3.96e-68	GNG7	G protein subunit gamma 7 [Source:HGNC Symbol%3BAcc:HGNC:4410]
ENSG00000149809	4.33964	2.09e-33	TM7SF2	transmembrane 7 superfamily member 2 [Source:HGNC Symbol%3BAcc:HGNC:11863]
ENSG00000163661	4.33542	5.09e-22	PTX3	pentraxin 3 [Source:HGNC Symbol%3BAcc:HGNC:9692]
ENSG00000160326	4.33434	6.72e-61	SLC2A6	solute carrier family 2 member 6 [Source:HGNC Symbol%3BAcc:HGNC:11011]
ENSG00000113532	4.32821	1.65e-63	ST8SIA4	ST8 alpha-N-acetyl-neuraminide alpha-2%2C8-sialyltransferase 4 [Source:HGNC Symbol%3BAcc:HGNC:10871]
ENSG00000185155	4.32286	0.000105637	MIXL1	Mix paired-like homeobox [Source:HGNC Symbol%3BAcc:HGNC:13363]
ENSG00000176659	4.32043	5.1e-05	C20orf197	chromosome 20 putative open reading frame 197 [Source:HGNC Symbol%3BAcc:HGNC:26601]
ENSG00000050165	4.31598	7.52e-72	DKK3	dickkopf WNT signaling pathway inhibitor 3 [Source:HGNC Symbol%3BAcc:HGNC:2893]
ENSG00000114841	4.31216	1.63e-46	DNAH1	dynein axonemal heavy chain 1 [Source:HGNC Symbol%3BAcc:HGNC:2940]
ENSG00000143412	4.30869	9.75e-24	ANXA9	annexin A9 [Source:HGNC Symbol%3BAcc:HGNC:547]
ENSG00000240764	4.29553	0.00539399	PCDHGC5	protocadherin gamma subfamily C%2C 5 [Source:HGNC Symbol%3BAcc:HGNC:8718]
ENSG00000135437	4.2939	1.83e-12	RDH5	retinol dehydrogenase 5 [Source:HGNC Symbol%3BAcc:HGNC:9940]
ENSG00000170214	4.29134	9.35e-15	ADRA1B	adrenoceptor alpha 1B [Source:HGNC Symbol%3BAcc:HGNC:278]
ENSG00000167617	4.28955	4.15e-25	CDC42EP5	CDC42 effector protein 5 [Source:HGNC Symbol%3BAcc:HGNC:17408]
ENSG00000162913	4.27992	0.00393936	OBSCN-AS1	OBSCN antisense RNA 1 [Source:HGNC Symbol%3BAcc:HGNC:32047]
ENSG00000205809	4.27763	0.015124	KLRC2	killer cell lectin like receptor C2 [Source:HGNC Symbol%3BAcc:HGNC:6375]
ENSG00000100427	4.27664	1.59e-06	MLC1	modulator of VRAC current 1 [Source:HGNC Symbol%3BAcc:HGNC:17082]
ENSG00000132938	4.27213	4.87e-06	MTUS2	microtubule associated scaffold protein 2 [Source:HGNC Symbol%3BAcc:HGNC:20595]
ENSG00000178033	4.26499	2.91e-08	CALHM5	calcium homeostasis modulator family member 5 [Source:HGNC Symbol%3BAcc:HGNC:21568]
ENSG00000117266	4.26467	8.79e-115	CDK18	cyclin dependent kinase 18 [Source:HGNC Symbol%3BAcc:HGNC:8751]
ENSG00000085831	4.2494	4.41e-07	TTC39A	tetratricopeptide repeat domain 39A [Source:HGNC Symbol%3BAcc:HGNC:18657]
ENSG00000285427	4.24297	0.00362917	SOD2-OT1	SOD2 overlapping transcript 1 [Source:HGNC Symbol%3BAcc:HGNC:53445]
ENSG00000154269	4.2387	3.5e-06	ENPP3	ectonucleotide pyrophosphatase/phosphodiesterase 3 [Source:HGNC Symbol%3BAcc:HGNC:3358]
ENSG00000187122	4.23407	0.0407808	SLIT1	slit guidance ligand 1 [Source:HGNC Symbol%3BAcc:HGNC:11085]
ENSG00000231574	4.23404	0.00975183	LINC02015	long intergenic non-protein coding RNA 2015 [Source:HGNC Symbol%3BAcc:HGNC:52850]
ENSG00000163082	4.23234	0.0382418	SGPP2	sphingosine-1-phosphate phosphatase 2 [Source:HGNC Symbol%3BAcc:HGNC:19953]
ENSG00000003137	4.22739	4.96e-46	CYP26B1	cytochrome P450 family 26 subfamily B member 1 [Source:HGNC Symbol%3BAcc:HGNC:20581]
ENSG00000102445	4.22517	8.84e-20	RUBCNL	rubicon like autophagy enhancer [Source:HGNC Symbol%3BAcc:HGNC:20420]
ENSG00000184985	4.22176	1.66e-16	SORCS2	sortilin related VPS10 domain containing receptor 2 [Source:HGNC Symbol%3BAcc:HGNC:16698]
ENSG00000104722	4.2198	0.000508312	NEFM	neurofilament medium [Source:HGNC Symbol%3BAcc:HGNC:7734]
ENSG00000179826	4.20502	3.78e-10	MRGPRX3	MAS related GPR family member X3 [Source:HGNC Symbol%3BAcc:HGNC:17980]
ENSG00000077092	4.20197	6.84e-16	RARB	retinoic acid receptor beta [Source:HGNC Symbol%3BAcc:HGNC:9865]
ENSG00000173930	4.19817	8.88e-22	SLCO4C1	solute carrier organic anion transporter family member 4C1 [Source:HGNC Symbol%3BAcc:HGNC:23612]
ENSG00000229637	4.19756	0.012235	PRAC2	PRAC2 small nuclear protein [Source:HGNC Symbol%3BAcc:HGNC:30143]
ENSG00000058404	4.19494	0.000174271	CAMK2B	calcium/calmodulin dependent protein kinase II beta [Source:HGNC Symbol%3BAcc:HGNC:1461]
ENSG00000139679	4.19227	1.29e-31	LPAR6	lysophosphatidic acid receptor 6 [Source:HGNC Symbol%3BAcc:HGNC:15520]
ENSG00000255559	4.19219	0.00351717	ZNF252P-AS1	ZNF252P antisense RNA 1 [Source:HGNC Symbol%3BAcc:HGNC:27821]
ENSG00000137726	4.18999	4.27e-40	FXYD6	FXYD domain containing ion transport regulator 6 [Source:HGNC Symbol%3BAcc:HGNC:4030]
ENSG00000198203	4.18934	0.00316312	SULT1C2	sulfotransferase family 1C member 2 [Source:HGNC Symbol%3BAcc:HGNC:11456]
ENSG00000141750	4.18402	2.05e-08	STAC2	SH3 and cysteine rich domain 2 [Source:HGNC Symbol%3BAcc:HGNC:23990]
ENSG00000235984	4.18366	0.0156615	GPC5-AS1	GPC5 antisense RNA 1 [Source:HGNC Symbol%3BAcc:HGNC:39886]
ENSG00000128606	4.18257	5.62e-10	LRRC17	leucine rich repeat containing 17 [Source:HGNC Symbol%3BAcc:HGNC:16895]
ENSG00000067445	4.18243	6.8e-11	TRO	trophinin [Source:HGNC Symbol%3BAcc:HGNC:12326]
ENSG00000124203	4.18075	0.0154737	ZNF831	zinc finger protein 831 [Source:HGNC Symbol%3BAcc:HGNC:16167]
ENSG00000184564	4.1793	1.27e-75	SLITRK6	SLIT and NTRK like family member 6 [Source:HGNC Symbol%3BAcc:HGNC:23503]
ENSG00000171617	4.17572	2.49e-188	ENC1	ectodermal-neural cortex 1 [Source:HGNC Symbol%3BAcc:HGNC:3345]
ENSG00000103227	4.17386	6.45e-29	LMF1	lipase maturation factor 1 [Source:HGNC Symbol%3BAcc:HGNC:14154]
ENSG00000179168	4.16919	1.67e-09	GGN	gametogenetin [Source:HGNC Symbol%3BAcc:HGNC:18869]
ENSG00000259518	4.16481	0.000362887	LINC01583	long intergenic non-protein coding RNA 1583 [Source:HGNC Symbol%3BAcc:HGNC:51425]
ENSG00000235663	4.16416	0.00150074	SAPCD1-AS1	SAPCD1 antisense RNA 1 [Source:HGNC Symbol%3BAcc:HGNC:39824]
ENSG00000125510	4.15832	1.83e-06	OPRL1	opioid related nociceptin receptor 1 [Source:HGNC Symbol%3BAcc:HGNC:8155]
ENSG00000148344	4.15135	2.32e-72	PTGES	prostaglandin E synthase [Source:HGNC Symbol%3BAcc:HGNC:9599]
ENSG00000074317	4.15025	0.00906794	SNCB	synuclein beta [Source:HGNC Symbol%3BAcc:HGNC:11140]
ENSG00000144810	4.14174	4.74e-35	COL8A1	collagen type VIII alpha 1 chain [Source:HGNC Symbol%3BAcc:HGNC:2215]
ENSG00000205212	4.12912	1.69e-28	CCDC144NL	CCDC144A N-terminal pseudogene [Source:HGNC Symbol%3BAcc:HGNC:33735]
ENSG00000128564	4.12634	1.46e-44	VGF	VGF nerve growth factor inducible [Source:HGNC Symbol%3BAcc:HGNC:12684]
ENSG00000255008	4.12561	0.00964704	LINC02739	long intergenic non-protein coding RNA 2739 [Source:HGNC Symbol%3BAcc:HGNC:54256]
ENSG00000213088	4.11708	0.0277471	ACKR1	atypical chemokine receptor 1 (Duffy blood group) [Source:HGNC Symbol%3BAcc:HGNC:4035]
ENSG00000196611	4.11489	8.82e-40	MMP1	matrix metallopeptidase 1 [Source:HGNC Symbol%3BAcc:HGNC:7155]
ENSG00000183569	4.113	5.89e-05	SERHL2	serine hydrolase like 2 [Source:HGNC Symbol%3BAcc:HGNC:29446]
ENSG00000164588	4.10694	5.06e-06	HCN1	hyperpolarization activated cyclic nucleotide gated potassium channel 1 [Source:HGNC Symbol%3BAcc:HGNC:4845]
ENSG00000225269	4.10276	0.0248766	LINC00705	long intergenic non-protein coding RNA 705 [Source:HGNC Symbol%3BAcc:HGNC:27874]
ENSG00000204065	4.09798	0.0186872	TCEAL5	transcription elongation factor A like 5 [Source:HGNC Symbol%3BAcc:HGNC:22282]
ENSG00000254122	4.09513	0.000504511	PCDHGB7	protocadherin gamma subfamily B%2C 7 [Source:HGNC Symbol%3BAcc:HGNC:8714]
ENSG00000169885	4.09361	0.0104748	CALML6	calmodulin like 6 [Source:HGNC Symbol%3BAcc:HGNC:24193]
ENSG00000170961	4.09329	1.98e-12	HAS2	hyaluronan synthase 2 [Source:HGNC Symbol%3BAcc:HGNC:4819]
ENSG00000140398	4.08753	1.17e-18	NEIL1	nei like DNA glycosylase 1 [Source:HGNC Symbol%3BAcc:HGNC:18448]
ENSG00000113578	4.08642	1.45e-34	FGF1	fibroblast growth factor 1 [Source:HGNC Symbol%3BAcc:HGNC:3665]
ENSG00000268941	4.08587	1.62e-13	LINC01711	long intergenic non-protein coding RNA 1711 [Source:HGNC Symbol%3BAcc:HGNC:28663]
ENSG00000265666	4.08302	5.16e-21	RARA-AS1	RARA antisense RNA 1 [Source:HGNC Symbol%3BAcc:HGNC:49577]
ENSG00000106278	4.07971	8.39e-30	PTPRZ1	protein tyrosine phosphatase receptor type Z1 [Source:HGNC Symbol%3BAcc:HGNC:9685]
ENSG00000261360	4.07834	0.0307194	OTULIN-DT	OTULIN divergent transcript [Source:HGNC Symbol%3BAcc:HGNC:55368]
ENSG00000155465	4.07604	0.000438558	SLC7A7	solute carrier family 7 member 7 [Source:HGNC Symbol%3BAcc:HGNC:11065]
ENSG00000165899	4.07183	0.00113394	OTOGL	otogelin like [Source:HGNC Symbol%3BAcc:HGNC:26901]
ENSG00000138964	4.07147	0.00221003	PARVG	parvin gamma [Source:HGNC Symbol%3BAcc:HGNC:14654]
ENSG00000125968	4.07087	1.45e-98	ID1	inhibitor of DNA binding 1%2C HLH protein [Source:HGNC Symbol%3BAcc:HGNC:5360]
ENSG00000186056	4.0664	2.37e-18	MATN1-AS1	MATN1 antisense RNA 1 [Source:HGNC Symbol%3BAcc:HGNC:40364]
ENSG00000137809	4.05858	2.68e-16	ITGA11	integrin subunit alpha 11 [Source:HGNC Symbol%3BAcc:HGNC:6136]
ENSG00000139835	4.05647	9.66e-06	GRTP1	growth hormone regulated TBC protein 1 [Source:HGNC Symbol%3BAcc:HGNC:20310]
ENSG00000130649	4.05584	2.93e-14	CYP2E1	cytochrome P450 family 2 subfamily E member 1 [Source:HGNC Symbol%3BAcc:HGNC:2631]
ENSG00000167711	4.05542	8.16e-23	SERPINF2	serpin family F member 2 [Source:HGNC Symbol%3BAcc:HGNC:9075]
ENSG00000103522	4.05246	4.65e-05	IL21R	interleukin 21 receptor [Source:HGNC Symbol%3BAcc:HGNC:6006]
ENSG00000240244	4.04108	0.000303373	GAPDHP33	glyceraldehyde 3 phosphate dehydrogenase pseudogene 33 [Source:HGNC Symbol%3BAcc:HGNC:37785]
ENSG00000164638	4.03625	3.38e-12	SLC29A4	solute carrier family 29 member 4 [Source:HGNC Symbol%3BAcc:HGNC:23097]
ENSG00000171094	4.03595	5.45e-25	ALK	ALK receptor tyrosine kinase [Source:HGNC Symbol%3BAcc:HGNC:427]
ENSG00000143127	4.03483	2.09e-60	ITGA10	integrin subunit alpha 10 [Source:HGNC Symbol%3BAcc:HGNC:6135]
ENSG00000186466	4.03178	0.000916754	AQP7P1	aquaporin 7 pseudogene 1 [Source:HGNC Symbol%3BAcc:HGNC:32048]
ENSG00000197558	4.02901	0.0119747	SSPOP	SCO-spondin%2C pseudogene [Source:HGNC Symbol%3BAcc:HGNC:21998]
ENSG00000142303	4.02084	0.000213819	ADAMTS10	ADAM metallopeptidase with thrombospondin type 1 motif 10 [Source:HGNC Symbol%3BAcc:HGNC:13201]
ENSG00000158352	4.01978	1.25e-26	SHROOM4	shroom family member 4 [Source:HGNC Symbol%3BAcc:HGNC:29215]
ENSG00000181449	4.01977	8.98e-71	SOX2	SRY-box transcription factor 2 [Source:HGNC Symbol%3BAcc:HGNC:11195]
ENSG00000181035	4.0133	1.67e-52	SLC25A42	solute carrier family 25 member 42 [Source:HGNC Symbol%3BAcc:HGNC:28380]
ENSG00000253731	4.01258	2.45e-11	PCDHGA6	protocadherin gamma subfamily A%2C 6 [Source:HGNC Symbol%3BAcc:HGNC:8704]
ENSG00000260941	4.01174	1.58e-21	LINC00622	long intergenic non-protein coding RNA 622 [Source:HGNC Symbol%3BAcc:HGNC:44251]
ENSG00000224596	4.01028	0.00296598	ZMIZ1-AS1	ZMIZ1 antisense RNA 1 [Source:HGNC Symbol%3BAcc:HGNC:27433]
ENSG00000174327	4.00988	1.31e-21	SLC16A13	solute carrier family 16 member 13 [Source:HGNC Symbol%3BAcc:HGNC:31037]
ENSG00000124107	4.00694	0.0134537	SLPI	secretory leukocyte peptidase inhibitor [Source:HGNC Symbol%3BAcc:HGNC:11092]
ENSG00000162373	4.00692	5.04e-08	BEND5	BEN domain containing 5 [Source:HGNC Symbol%3BAcc:HGNC:25668]
ENSG00000251350	4.00538	1.69e-08	LINC02475	long intergenic non-protein coding RNA 2475 [Source:HGNC Symbol%3BAcc:HGNC:53418]
ENSG00000227953	4.00284	1.15e-07	LINC01341	long intergenic non-protein coding RNA 1341 [Source:HGNC Symbol%3BAcc:HGNC:49457]
ENSG00000177706	4.00141	3.05e-141	FAM20C	FAM20C golgi associated secretory pathway kinase [Source:HGNC Symbol%3BAcc:HGNC:22140]
ENSG00000125730	3.99721	1.02e-83	C3	complement C3 [Source:HGNC Symbol%3BAcc:HGNC:1318]
ENSG00000231646	3.99517	0.0215462	FSIP2-AS1	FSIP2 antisense RNA 1 [Source:HGNC Symbol%3BAcc:HGNC:40978]
ENSG00000175164	3.99359	0.00841406	ABO	ABO%2C alpha 1-3-N-acetylgalactosaminyltransferase and alpha 1-3-galactosyltransferase [Source:HGNC Symbol%3BAcc:HGNC:79]
ENSG00000142765	3.98774	1.79e-08	SYTL1	synaptotagmin like 1 [Source:HGNC Symbol%3BAcc:HGNC:15584]
ENSG00000119943	3.98057	1.55e-124	PYROXD2	pyridine nucleotide-disulphide oxidoreductase domain 2 [Source:HGNC Symbol%3BAcc:HGNC:23517]
ENSG00000072163	3.97696	1.28e-08	LIMS2	LIM zinc finger domain containing 2 [Source:HGNC Symbol%3BAcc:HGNC:16084]
ENSG00000270177	3.97192	3.85e-05	PPP2CA-DT	PPP2CA divergent transcript [Source:HGNC Symbol%3BAcc:HGNC:55266]
ENSG00000168675	3.97063	4.44e-06	LDLRAD4	low density lipoprotein receptor class A domain containing 4 [Source:HGNC Symbol%3BAcc:HGNC:1224]
ENSG00000154358	3.97027	4.03e-31	OBSCN	obscurin%2C cytoskeletal calmodulin and titin-interacting RhoGEF [Source:HGNC Symbol%3BAcc:HGNC:15719]
ENSG00000278709	3.9699	1.49e-27	NKILA	NF-kappaB interacting lncRNA [Source:HGNC Symbol%3BAcc:HGNC:51599]
ENSG00000173918	3.96954	1.67e-40	C1QTNF1	C1q and TNF related 1 [Source:HGNC Symbol%3BAcc:HGNC:14324]
ENSG00000009950	3.96754	0.00124408	MLXIPL	MLX interacting protein like [Source:HGNC Symbol%3BAcc:HGNC:12744]
ENSG00000223485	3.96681	7.53e-06	LINC01615	long intergenic non-protein coding RNA 1615 [Source:HGNC Symbol%3BAcc:HGNC:51898]
ENSG00000257162	3.94757	1.65e-09	MED15P6	mediator complex subunit 15 pseudogene 6 [Source:HGNC Symbol%3BAcc:HGNC:48655]
ENSG00000105696	3.94342	1.59e-14	TMEM59L	transmembrane protein 59 like [Source:HGNC Symbol%3BAcc:HGNC:13237]
ENSG00000260976	3.94316	0.0180659	LINC01633	long intergenic non-protein coding RNA 1633 [Source:HGNC Symbol%3BAcc:HGNC:52420]
ENSG00000184389	3.94099	0.0301032	A3GALT2	alpha 1%2C3-galactosyltransferase 2 [Source:HGNC Symbol%3BAcc:HGNC:30005]
ENSG00000119866	3.93603	0.00137474	BCL11A	BAF chromatin remodeling complex subunit BCL11A [Source:HGNC Symbol%3BAcc:HGNC:13221]
ENSG00000258819	3.93307	1.92e-17	LINC02289	long intergenic non-protein coding RNA 2289 [Source:HGNC Symbol%3BAcc:HGNC:53205]
ENSG00000271850	3.93065	0.000534619	LINC02343	long intergenic non-protein coding RNA 2343 [Source:HGNC Symbol%3BAcc:HGNC:53263]
ENSG00000236345	3.92628	2.01e-85	SCAT8	S-phase cancer associated transcript 8 [Source:HGNC Symbol%3BAcc:HGNC:40967]
ENSG00000265692	3.92296	0.0023419	LINC01970	long intergenic non-protein coding RNA 1970 [Source:HGNC Symbol%3BAcc:HGNC:52796]
ENSG00000181856	3.92044	0.042745	SLC2A4	solute carrier family 2 member 4 [Source:HGNC Symbol%3BAcc:HGNC:11009]
ENSG00000105655	3.9173	5.13e-100	ISYNA1	inositol-3-phosphate synthase 1 [Source:HGNC Symbol%3BAcc:HGNC:29821]
ENSG00000086159	3.90766	0.00487273	AQP6	aquaporin 6 [Source:HGNC Symbol%3BAcc:HGNC:639]
ENSG00000162458	3.90221	1.39e-12	FBLIM1	filamin binding LIM protein 1 [Source:HGNC Symbol%3BAcc:HGNC:24686]
ENSG00000170345	3.89917	6.48e-14	FOS	Fos proto-oncogene%2C AP-1 transcription factor subunit [Source:HGNC Symbol%3BAcc:HGNC:3796]
ENSG00000206120	3.89786	0.00116419	EGFEM1P	EGF like and EMI domain containing 1%2C pseudogene [Source:HGNC Symbol%3BAcc:HGNC:25149]
ENSG00000188338	3.88853	1.79e-10	SLC38A3	solute carrier family 38 member 3 [Source:HGNC Symbol%3BAcc:HGNC:18044]
ENSG00000140839	3.88596	0.0011913	CLEC18B	C-type lectin domain family 18 member B [Source:HGNC Symbol%3BAcc:HGNC:33849]
ENSG00000258602	3.88443	1.46e-05	LINC01629	long intergenic non-protein coding RNA 1629 [Source:HGNC Symbol%3BAcc:HGNC:52260]
ENSG00000141526	3.88118	2.43e-48	SLC16A3	solute carrier family 16 member 3 [Source:HGNC Symbol%3BAcc:HGNC:10924]
ENSG00000250510	3.87567	3.56e-09	GPR162	G protein-coupled receptor 162 [Source:HGNC Symbol%3BAcc:HGNC:16693]
ENSG00000188064	3.87442	4.42e-05	WNT7B	Wnt family member 7B [Source:HGNC Symbol%3BAcc:HGNC:12787]
ENSG00000111671	3.87269	8.5e-79	SPSB2	splA/ryanodine receptor domain and SOCS box containing 2 [Source:HGNC Symbol%3BAcc:HGNC:29522]
ENSG00000181513	3.87211	2.78e-35	ACBD4	acyl-CoA binding domain containing 4 [Source:HGNC Symbol%3BAcc:HGNC:23337]
ENSG00000109339	3.86435	0.0220407	MAPK10	mitogen-activated protein kinase 10 [Source:HGNC Symbol%3BAcc:HGNC:6872]
ENSG00000137959	3.86396	2.03e-05	IFI44L	interferon induced protein 44 like [Source:HGNC Symbol%3BAcc:HGNC:17817]
ENSG00000038427	3.86159	4.52e-27	VCAN	versican [Source:HGNC Symbol%3BAcc:HGNC:2464]
ENSG00000284154	3.8552	0.0144188	MIR3605	microRNA 3605 [Source:HGNC Symbol%3BAcc:HGNC:38922]
ENSG00000231742	3.8536	0.000815102	LINC01273	long intergenic non-protein coding RNA 1273 [Source:HGNC Symbol%3BAcc:HGNC:50329]
ENSG00000233695	3.85053	4.79e-38	GAS6-AS1	GAS6 antisense RNA 1 [Source:HGNC Symbol%3BAcc:HGNC:39826]
ENSG00000157680	3.84585	1.04e-12	DGKI	diacylglycerol kinase iota [Source:HGNC Symbol%3BAcc:HGNC:2855]
ENSG00000130720	3.84578	2.11e-09	FIBCD1	fibrinogen C domain containing 1 [Source:HGNC Symbol%3BAcc:HGNC:25922]
ENSG00000182612	3.84454	5.18e-13	TSPAN10	tetraspanin 10 [Source:HGNC Symbol%3BAcc:HGNC:29942]
ENSG00000104870	3.83811	0.0332595	FCGRT	Fc fragment of IgG receptor and transporter [Source:HGNC Symbol%3BAcc:HGNC:3621]
ENSG00000198062	3.83792	0.000863132	POTEH	POTE ankyrin domain family member H [Source:HGNC Symbol%3BAcc:HGNC:133]
ENSG00000138207	3.83293	3.58e-10	RBP4	retinol binding protein 4 [Source:HGNC Symbol%3BAcc:HGNC:9922]
ENSG00000121871	3.83252	0.000247378	SLITRK3	SLIT and NTRK like family member 3 [Source:HGNC Symbol%3BAcc:HGNC:23501]
ENSG00000166292	3.83224	2.14e-07	TMEM100	transmembrane protein 100 [Source:HGNC Symbol%3BAcc:HGNC:25607]
ENSG00000225868	3.83021	0.00163382	WDR87BP	WD repeat domain 87B%2C pseudogene [Source:HGNC Symbol%3BAcc:HGNC:55125]
ENSG00000124785	3.82729	2.36e-32	NRN1	neuritin 1 [Source:HGNC Symbol%3BAcc:HGNC:17972]
ENSG00000064989	3.82694	3.53e-05	CALCRL	calcitonin receptor like receptor [Source:HGNC Symbol%3BAcc:HGNC:16709]
ENSG00000142459	3.82036	9.21e-73	EVI5L	ecotropic viral integration site 5 like [Source:HGNC Symbol%3BAcc:HGNC:30464]
ENSG00000169862	3.81704	0.00303527	CTNND2	catenin delta 2 [Source:HGNC Symbol%3BAcc:HGNC:2516]
ENSG00000076944	3.8119	0.0152921	STXBP2	syntaxin binding protein 2 [Source:HGNC Symbol%3BAcc:HGNC:11445]
ENSG00000164136	3.81064	9.76e-07	IL15	interleukin 15 [Source:HGNC Symbol%3BAcc:HGNC:5977]
ENSG00000259230	3.80209	2.81e-12	LINC02323	long intergenic non-protein coding RNA 2323 [Source:HGNC Symbol%3BAcc:HGNC:53242]
ENSG00000224383	3.79658	0.0234898	PRR29	proline rich 29 [Source:HGNC Symbol%3BAcc:HGNC:25673]
ENSG00000182050	3.79533	0.00147307	MGAT4C	MGAT4 family member C [Source:HGNC Symbol%3BAcc:HGNC:30871]
ENSG00000188766	3.79475	1.99e-76	SPRED3	sprouty related EVH1 domain containing 3 [Source:HGNC Symbol%3BAcc:HGNC:31041]
ENSG00000184524	3.7918	6.32e-12	CEND1	cell cycle exit and neuronal differentiation 1 [Source:HGNC Symbol%3BAcc:HGNC:24153]
ENSG00000281406	3.79041	1.03e-64	BLACAT1	bladder cancer associated transcript 1 [Source:HGNC Symbol%3BAcc:HGNC:48597]
ENSG00000174125	3.78504	3.56e-06	TLR1	toll like receptor 1 [Source:HGNC Symbol%3BAcc:HGNC:11847]
ENSG00000189195	3.77708	1.63e-09	BTBD8	BTB domain containing 8 [Source:HGNC Symbol%3BAcc:HGNC:21019]
ENSG00000130270	3.76739	9.52e-13	ATP8B3	ATPase phospholipid transporting 8B3 [Source:HGNC Symbol%3BAcc:HGNC:13535]
ENSG00000101210	3.76327	1.1e-117	EEF1A2	eukaryotic translation elongation factor 1 alpha 2 [Source:HGNC Symbol%3BAcc:HGNC:3192]
ENSG00000095539	3.76179	1.38e-43	SEMA4G	semaphorin 4G [Source:HGNC Symbol%3BAcc:HGNC:10735]
ENSG00000125910	3.76121	0.015606	S1PR4	sphingosine-1-phosphate receptor 4 [Source:HGNC Symbol%3BAcc:HGNC:3170]
ENSG00000244681	3.75293	0.00209378	MTHFD2P1	methylenetetrahydrofolate dehydrogenase (NADP+ dependent) 2%2C methenyltetrahydrofolate cyclohydrolase pseudogene 1 [Source:HGNC Symbol%3BAcc:HGNC:48859]
ENSG00000162849	3.74981	8.68e-09	KIF26B	kinesin family member 26B [Source:HGNC Symbol%3BAcc:HGNC:25484]
ENSG00000133256	3.721	5.46e-10	PDE6B	phosphodiesterase 6B [Source:HGNC Symbol%3BAcc:HGNC:8786]
ENSG00000103355	3.71956	7.82e-32	PRSS33	serine protease 33 [Source:HGNC Symbol%3BAcc:HGNC:30405]
ENSG00000167680	3.71568	1.69e-113	SEMA6B	semaphorin 6B [Source:HGNC Symbol%3BAcc:HGNC:10739]
ENSG00000110492	3.70355	2.39e-65	MDK	midkine [Source:HGNC Symbol%3BAcc:HGNC:6972]
ENSG00000187721	3.70137	0.0151967	GTF2IP3	general transcription factor IIi pseudogene 3 [Source:HGNC Symbol%3BAcc:HGNC:42640]
ENSG00000079841	3.70134	0.00114309	RIMS1	regulating synaptic membrane exocytosis 1 [Source:HGNC Symbol%3BAcc:HGNC:17282]
ENSG00000180440	3.6788	0.000168678	SERTM1	serine rich and transmembrane domain containing 1 [Source:HGNC Symbol%3BAcc:HGNC:33792]
ENSG00000105048	3.67476	2.27e-61	TNNT1	troponin T1%2C slow skeletal type [Source:HGNC Symbol%3BAcc:HGNC:11948]
ENSG00000145040	3.67311	3.08e-103	UCN2	urocortin 2 [Source:HGNC Symbol%3BAcc:HGNC:18414]
ENSG00000169851	3.66952	4.04e-45	PCDH7	protocadherin 7 [Source:HGNC Symbol%3BAcc:HGNC:8659]
ENSG00000111087	3.66561	0.000217788	GLI1	GLI family zinc finger 1 [Source:HGNC Symbol%3BAcc:HGNC:4317]
ENSG00000231298	3.66521	4.32e-21	MANCR	mitotically associated long non coding RNA [Source:HGNC Symbol%3BAcc:HGNC:44678]
ENSG00000167371	3.66408	9.85e-13	PRRT2	proline rich transmembrane protein 2 [Source:HGNC Symbol%3BAcc:HGNC:30500]
ENSG00000188316	3.66241	0.00746516	ENO4	enolase 4 [Source:HGNC Symbol%3BAcc:HGNC:31670]
ENSG00000167107	3.66007	1.96e-39	ACSF2	acyl-CoA synthetase family member 2 [Source:HGNC Symbol%3BAcc:HGNC:26101]
ENSG00000233143	3.65847	4.3e-31	DIRC3-AS1	DIRC3 antisense RNA 1 [Source:HGNC Symbol%3BAcc:HGNC:50636]
ENSG00000128573	3.65572	0.0191173	FOXP2	forkhead box P2 [Source:HGNC Symbol%3BAcc:HGNC:13875]
ENSG00000208028	3.65474	0.0300938	MIR616	microRNA 616 [Source:HGNC Symbol%3BAcc:HGNC:32872]
ENSG00000162512	3.65068	4.88e-287	SDC3	syndecan 3 [Source:HGNC Symbol%3BAcc:HGNC:10660]
ENSG00000005961	3.64845	0.0209411	ITGA2B	integrin subunit alpha 2b [Source:HGNC Symbol%3BAcc:HGNC:6138]
ENSG00000139200	3.64604	4.84e-12	PIANP	PILR alpha associated neural protein [Source:HGNC Symbol%3BAcc:HGNC:25338]
ENSG00000110628	3.63596	1.91e-51	SLC22A18	solute carrier family 22 member 18 [Source:HGNC Symbol%3BAcc:HGNC:10964]
ENSG00000197766	3.63496	1.35e-07	CFD	complement factor D [Source:HGNC Symbol%3BAcc:HGNC:2771]
ENSG00000169169	3.63314	7.16e-21	CPT1C	carnitine palmitoyltransferase 1C [Source:HGNC Symbol%3BAcc:HGNC:18540]
ENSG00000197261	3.63247	8.65e-11	C6orf141	chromosome 6 open reading frame 141 [Source:HGNC Symbol%3BAcc:HGNC:21351]
ENSG00000249242	3.6275	0.000134273	TMEM150C	transmembrane protein 150C [Source:HGNC Symbol%3BAcc:HGNC:37263]
ENSG00000077264	3.62707	8.67e-07	PAK3	p21 (RAC1) activated kinase 3 [Source:HGNC Symbol%3BAcc:HGNC:8592]
ENSG00000118733	3.62624	0.046798	OLFM3	olfactomedin 3 [Source:HGNC Symbol%3BAcc:HGNC:17990]
ENSG00000125378	3.62428	3.73e-23	BMP4	bone morphogenetic protein 4 [Source:HGNC Symbol%3BAcc:HGNC:1071]
ENSG00000167100	3.62238	3.1e-17	SAMD14	sterile alpha motif domain containing 14 [Source:HGNC Symbol%3BAcc:HGNC:27312]
ENSG00000207200	3.62104	0.0375573	RNU6-45P	RNA%2C U6 small nuclear 45%2C pseudogene [Source:HGNC Symbol%3BAcc:HGNC:34289]
ENSG00000167676	3.62079	1.2e-18	PLIN4	perilipin 4 [Source:HGNC Symbol%3BAcc:HGNC:29393]
ENSG00000162572	3.62012	4.52e-08	SCNN1D	sodium channel epithelial 1 subunit delta [Source:HGNC Symbol%3BAcc:HGNC:10601]
ENSG00000105538	3.61578	0.028883	RASIP1	Ras interacting protein 1 [Source:HGNC Symbol%3BAcc:HGNC:24716]
ENSG00000231131	3.61132	1.21e-10	LNCAROD	lncRNA activating regulator of DKK1 [Source:HGNC Symbol%3BAcc:HGNC:50913]
ENSG00000213760	3.60868	7.56e-09	ATP6V1G2	ATPase H+ transporting V1 subunit G2 [Source:HGNC Symbol%3BAcc:HGNC:862]
ENSG00000069188	3.60289	0.000386741	SDK2	sidekick cell adhesion molecule 2 [Source:HGNC Symbol%3BAcc:HGNC:19308]
ENSG00000140937	3.60212	0.036065	CDH11	cadherin 11 [Source:HGNC Symbol%3BAcc:HGNC:1750]
ENSG00000166046	3.59913	1.14e-18	TCP11L2	t-complex 11 like 2 [Source:HGNC Symbol%3BAcc:HGNC:28627]
ENSG00000118785	3.59601	3.98e-11	SPP1	secreted phosphoprotein 1 [Source:HGNC Symbol%3BAcc:HGNC:11255]
ENSG00000250432	3.58171	0.0139417	FAM242C	family with sequence similarity 242 member C [Source:HGNC Symbol%3BAcc:HGNC:53873]
ENSG00000228526	3.5817	1.15e-06	MIR34AHG	MIR34A host gene [Source:HGNC Symbol%3BAcc:HGNC:51913]
ENSG00000139178	3.57525	5.09e-73	C1RL	complement C1r subcomponent like [Source:HGNC Symbol%3BAcc:HGNC:21265]
ENSG00000102053	3.57482	0.000325726	ZC3H12B	zinc finger CCCH-type containing 12B [Source:HGNC Symbol%3BAcc:HGNC:17407]
ENSG00000150471	3.57348	5.47e-19	ADGRL3	adhesion G protein-coupled receptor L3 [Source:HGNC Symbol%3BAcc:HGNC:20974]
ENSG00000227674	3.57136	1.04e-45	LINC00355	long intergenic non-protein coding RNA 355 [Source:HGNC Symbol%3BAcc:HGNC:27061]
ENSG00000099617	3.57007	0.0193199	EFNA2	ephrin A2 [Source:HGNC Symbol%3BAcc:HGNC:3222]
ENSG00000141524	3.56358	1.18e-49	TMC6	transmembrane channel like 6 [Source:HGNC Symbol%3BAcc:HGNC:18021]
ENSG00000171860	3.56264	5.8e-16	C3AR1	complement C3a receptor 1 [Source:HGNC Symbol%3BAcc:HGNC:1319]
ENSG00000231672	3.56233	0.013352	DIRC3	disrupted in renal carcinoma 3 [Source:HGNC Symbol%3BAcc:HGNC:17805]
ENSG00000100311	3.5555	1.18e-09	PDGFB	platelet derived growth factor subunit B [Source:HGNC Symbol%3BAcc:HGNC:8800]
ENSG00000144668	3.55169	2.98e-68	ITGA9	integrin subunit alpha 9 [Source:HGNC Symbol%3BAcc:HGNC:6145]
ENSG00000100321	3.5491	5.34e-63	SYNGR1	synaptogyrin 1 [Source:HGNC Symbol%3BAcc:HGNC:11498]
ENSG00000250634	3.53609	0.0243329	LINC01182	long intergenic non-protein coding RNA 1182 [Source:HGNC Symbol%3BAcc:HGNC:49564]
ENSG00000145949	3.53592	0.000540915	MYLK4	myosin light chain kinase family member 4 [Source:HGNC Symbol%3BAcc:HGNC:27972]
ENSG00000101307	3.53468	1.9e-67	SIRPB1	signal regulatory protein beta 1 [Source:HGNC Symbol%3BAcc:HGNC:15928]
ENSG00000181031	3.52943	0.00248321	RPH3AL	rabphilin 3A like (without C2 domains) [Source:HGNC Symbol%3BAcc:HGNC:10296]
ENSG00000151117	3.5241	6.76e-15	TMEM86A	transmembrane protein 86A [Source:HGNC Symbol%3BAcc:HGNC:26890]
ENSG00000154721	3.52123	0.00255207	JAM2	junctional adhesion molecule 2 [Source:HGNC Symbol%3BAcc:HGNC:14686]
ENSG00000132386	3.51745	1.84e-42	SERPINF1	serpin family F member 1 [Source:HGNC Symbol%3BAcc:HGNC:8824]
ENSG00000272168	3.51594	0.000188229	CASC15	cancer susceptibility 15 [Source:HGNC Symbol%3BAcc:HGNC:28245]
ENSG00000078081	3.51586	3.55e-05	LAMP3	lysosomal associated membrane protein 3 [Source:HGNC Symbol%3BAcc:HGNC:14582]
ENSG00000160307	3.51272	1.28e-94	S100B	S100 calcium binding protein B [Source:HGNC Symbol%3BAcc:HGNC:10500]
ENSG00000050327	3.51248	0.00254297	ARHGEF5	Rho guanine nucleotide exchange factor 5 [Source:HGNC Symbol%3BAcc:HGNC:13209]
ENSG00000102057	3.51036	6.91e-26	KCND1	potassium voltage-gated channel subfamily D member 1 [Source:HGNC Symbol%3BAcc:HGNC:6237]
ENSG00000258659	3.50764	0.0308734	TRIM34	tripartite motif containing 34 [Source:HGNC Symbol%3BAcc:HGNC:10063]
ENSG00000167755	3.50277	1.57e-11	KLK6	kallikrein related peptidase 6 [Source:HGNC Symbol%3BAcc:HGNC:6367]
ENSG00000148942	3.49771	8.41e-06	SLC5A12	solute carrier family 5 member 12 [Source:HGNC Symbol%3BAcc:HGNC:28750]
ENSG00000160469	3.49457	1.3e-65	BRSK1	BR serine/threonine kinase 1 [Source:HGNC Symbol%3BAcc:HGNC:18994]
ENSG00000173868	3.49427	0.000103584	PHOSPHO1	phosphoethanolamine/phosphocholine phosphatase 1 [Source:HGNC Symbol%3BAcc:HGNC:16815]
ENSG00000139985	3.49261	0.0106082	ADAM21	ADAM metallopeptidase domain 21 [Source:HGNC Symbol%3BAcc:HGNC:200]
ENSG00000253767	3.49056	0.024176	PCDHGA8	protocadherin gamma subfamily A%2C 8 [Source:HGNC Symbol%3BAcc:HGNC:8706]
ENSG00000196482	3.48601	1.98e-06	ESRRG	estrogen related receptor gamma [Source:HGNC Symbol%3BAcc:HGNC:3474]
ENSG00000141527	3.48433	8.2e-15	CARD14	caspase recruitment domain family member 14 [Source:HGNC Symbol%3BAcc:HGNC:16446]
ENSG00000113555	3.47988	6.03e-06	PCDH12	protocadherin 12 [Source:HGNC Symbol%3BAcc:HGNC:8657]
ENSG00000157617	3.47782	0.00912405	C2CD2	C2 calcium dependent domain containing 2 [Source:HGNC Symbol%3BAcc:HGNC:1266]
ENSG00000248215	3.47439	0.000771577	LINC02505	long intergenic non-protein coding RNA 2505 [Source:HGNC Symbol%3BAcc:HGNC:53494]
ENSG00000057294	3.4724	1.69e-07	PKP2	plakophilin 2 [Source:HGNC Symbol%3BAcc:HGNC:9024]
ENSG00000229980	3.47128	2.96e-06	TOB1-AS1	TOB1 antisense RNA 1 [Source:HGNC Symbol%3BAcc:HGNC:44340]
ENSG00000262772	3.46996	0.00053578	LINC01977	long intergenic non-protein coding RNA 1977 [Source:HGNC Symbol%3BAcc:HGNC:52804]
ENSG00000146411	3.46844	0.00165202	SLC2A12	solute carrier family 2 member 12 [Source:HGNC Symbol%3BAcc:HGNC:18067]
ENSG00000167157	3.46799	0.00662944	PRRX2	paired related homeobox 2 [Source:HGNC Symbol%3BAcc:HGNC:21338]
ENSG00000185100	3.46625	1.89e-13	ADSS1	adenylosuccinate synthase 1 [Source:HGNC Symbol%3BAcc:HGNC:20093]
ENSG00000104826	3.46583	0.0050876	LHB	luteinizing hormone subunit beta [Source:HGNC Symbol%3BAcc:HGNC:6584]
ENSG00000235172	3.46267	2.14e-13	LINC01366	long intergenic non-protein coding RNA 1366 [Source:HGNC Symbol%3BAcc:HGNC:27416]
ENSG00000164695	3.4606	1.39e-18	CHMP4C	charged multivesicular body protein 4C [Source:HGNC Symbol%3BAcc:HGNC:30599]
ENSG00000256806	3.45735	9.25e-12	C17orf100	chromosome 17 open reading frame 100 [Source:HGNC Symbol%3BAcc:HGNC:34494]
ENSG00000162511	3.45318	1.6e-29	LAPTM5	lysosomal protein transmembrane 5 [Source:HGNC Symbol%3BAcc:HGNC:29612]
ENSG00000157087	3.45132	0.0125709	ATP2B2	ATPase plasma membrane Ca2+ transporting 2 [Source:HGNC Symbol%3BAcc:HGNC:815]
ENSG00000163739	3.44499	2.3e-18	CXCL1	C-X-C motif chemokine ligand 1 [Source:HGNC Symbol%3BAcc:HGNC:4602]
ENSG00000177692	3.43554	0.000147588	DNAJC28	DnaJ heat shock protein family (Hsp40) member C28 [Source:HGNC Symbol%3BAcc:HGNC:1297]
ENSG00000163815	3.43488	0.00511021	CLEC3B	C-type lectin domain family 3 member B [Source:HGNC Symbol%3BAcc:HGNC:11891]
ENSG00000158769	3.43355	8.2e-32	F11R	F11 receptor [Source:HGNC Symbol%3BAcc:HGNC:14685]
ENSG00000265646	3.43313	3.67e-09	TUFMP1	Tu translation elongation factor%2C mitochondrial pseudogene 1 [Source:HGNC Symbol%3BAcc:HGNC:12421]
ENSG00000232553	3.43092	0.0446711	CLK2P1	CDC like kinase 2%2C pseudogene 1 [Source:HGNC Symbol%3BAcc:HGNC:2070]
ENSG00000187653	3.43002	7.86e-06	TMSB4XP8	TMSB4X pseudogene 8 [Source:HGNC Symbol%3BAcc:HGNC:11885]
ENSG00000197776	3.42597	0.000100862	KLHDC1	kelch domain containing 1 [Source:HGNC Symbol%3BAcc:HGNC:19836]
ENSG00000213885	3.42085	0.000350035	RPL13AP7	ribosomal protein L13a pseudogene 7 [Source:HGNC Symbol%3BAcc:HGNC:23755]
ENSG00000155495	3.41835	0.00479093	MAGEC1	MAGE family member C1 [Source:HGNC Symbol%3BAcc:HGNC:6812]
ENSG00000130517	3.41712	3.66e-106	PGPEP1	pyroglutamyl-peptidase I [Source:HGNC Symbol%3BAcc:HGNC:13568]
ENSG00000240875	3.41701	4.81e-06	LINC00886	long intergenic non-protein coding RNA 886 [Source:HGNC Symbol%3BAcc:HGNC:48572]
ENSG00000007384	3.40893	1.94e-66	RHBDF1	rhomboid 5 homolog 1 [Source:HGNC Symbol%3BAcc:HGNC:20561]
ENSG00000164398	3.40868	0.0152686	ACSL6	acyl-CoA synthetase long chain family member 6 [Source:HGNC Symbol%3BAcc:HGNC:16496]
ENSG00000105642	3.40326	5.4e-09	KCNN1	potassium calcium-activated channel subfamily N member 1 [Source:HGNC Symbol%3BAcc:HGNC:6290]
ENSG00000276116	3.39983	4.14e-08	FUT8-AS1	FUT8 antisense RNA 1 [Source:HGNC Symbol%3BAcc:HGNC:44294]
ENSG00000267121	3.39354	0.00502645	FMNL1-DT	FMNL1 divergent transcript [Source:HGNC Symbol%3BAcc:HGNC:55311]
ENSG00000065361	3.39277	3.7e-130	ERBB3	erb-b2 receptor tyrosine kinase 3 [Source:HGNC Symbol%3BAcc:HGNC:3431]
ENSG00000272323	3.3922	0.000939027	TTC23L-AS1	TTC23L antisense RNA 1 [Source:HGNC Symbol%3BAcc:HGNC:55215]
ENSG00000214279	3.39096	1.75e-16	SCART1	scavenger receptor family member expressed on T cells 1 [Source:HGNC Symbol%3BAcc:HGNC:32411]
ENSG00000198944	3.38998	8.1e-08	SOWAHA	sosondowah ankyrin repeat domain family member A [Source:HGNC Symbol%3BAcc:HGNC:27033]
ENSG00000157502	3.38973	0.0128125	PWWP3B	PWWP domain containing 3B [Source:HGNC Symbol%3BAcc:HGNC:26583]
ENSG00000100346	3.38939	0.0365886	CACNA1I	calcium voltage-gated channel subunit alpha1 I [Source:HGNC Symbol%3BAcc:HGNC:1396]
ENSG00000104783	3.38806	1.96e-26	KCNN4	potassium calcium-activated channel subfamily N member 4 [Source:HGNC Symbol%3BAcc:HGNC:6293]
ENSG00000197769	3.38677	4.24e-06	MAP1LC3C	microtubule associated protein 1 light chain 3 gamma [Source:HGNC Symbol%3BAcc:HGNC:13353]
ENSG00000125618	3.38518	5.55e-19	PAX8	paired box 8 [Source:HGNC Symbol%3BAcc:HGNC:8622]
ENSG00000104953	3.38445	2.18e-12	TLE6	TLE family member 6%2C subcortical maternal complex member [Source:HGNC Symbol%3BAcc:HGNC:30788]
ENSG00000124225	3.38359	4e-158	PMEPA1	prostate transmembrane protein%2C androgen induced 1 [Source:HGNC Symbol%3BAcc:HGNC:14107]
ENSG00000267107	3.38031	0.00559228	PCAT19	prostate cancer associated transcript 19 [Source:HGNC Symbol%3BAcc:HGNC:49593]
ENSG00000159733	3.37819	9.01e-22	ZFYVE28	zinc finger FYVE-type containing 28 [Source:HGNC Symbol%3BAcc:HGNC:29334]
ENSG00000074219	3.37729	2.91e-82	TEAD2	TEA domain transcription factor 2 [Source:HGNC Symbol%3BAcc:HGNC:11715]
ENSG00000205403	3.37532	3.68e-10	CFI	complement factor I [Source:HGNC Symbol%3BAcc:HGNC:5394]
ENSG00000138735	3.375	7.58e-12	PDE5A	phosphodiesterase 5A [Source:HGNC Symbol%3BAcc:HGNC:8784]
ENSG00000185633	3.37158	3.61e-15	NDUFA4L2	NDUFA4 mitochondrial complex associated like 2 [Source:HGNC Symbol%3BAcc:HGNC:29836]
ENSG00000135439	3.37095	2.34e-19	AGAP2	ArfGAP with GTPase domain%2C ankyrin repeat and PH domain 2 [Source:HGNC Symbol%3BAcc:HGNC:16921]
ENSG00000182397	3.37029	0.00194461	DNM1P46	dynamin 1 pseudogene 46 [Source:HGNC Symbol%3BAcc:HGNC:35199]
ENSG00000102313	3.3601	1.63e-11	ITIH6	inter-alpha-trypsin inhibitor heavy chain family member 6 [Source:HGNC Symbol%3BAcc:HGNC:28907]
ENSG00000128274	3.35947	4.46e-26	A4GALT	alpha 1%2C4-galactosyltransferase (P blood group) [Source:HGNC Symbol%3BAcc:HGNC:18149]
ENSG00000128394	3.35938	1.39e-57	APOBEC3F	apolipoprotein B mRNA editing enzyme catalytic subunit 3F [Source:HGNC Symbol%3BAcc:HGNC:17356]
ENSG00000057657	3.35704	1.71e-06	PRDM1	PR/SET domain 1 [Source:HGNC Symbol%3BAcc:HGNC:9346]
ENSG00000066056	3.35488	1.42e-05	TIE1	tyrosine kinase with immunoglobulin like and EGF like domains 1 [Source:HGNC Symbol%3BAcc:HGNC:11809]
ENSG00000170178	3.35149	0.00216438	HOXD12	homeobox D12 [Source:HGNC Symbol%3BAcc:HGNC:5135]
ENSG00000175426	3.35129	2.39e-45	PCSK1	proprotein convertase subtilisin/kexin type 1 [Source:HGNC Symbol%3BAcc:HGNC:8743]
ENSG00000006118	3.34734	1.29e-60	TMEM132A	transmembrane protein 132A [Source:HGNC Symbol%3BAcc:HGNC:31092]
ENSG00000260552	3.34701	1.05e-57	COSMOC	cell fate and sterol metabolism associated divergent transcript of MOCOS [Source:HGNC Symbol%3BAcc:HGNC:51610]
ENSG00000267938	3.34673	0.0115632	EIF1P6	eukaryotic translation initiation factor 1 pseudogene 6 [Source:HGNC Symbol%3BAcc:HGNC:49619]
ENSG00000130513	3.34549	1.12e-21	GDF15	growth differentiation factor 15 [Source:HGNC Symbol%3BAcc:HGNC:30142]
ENSG00000183918	3.34465	0.00614714	SH2D1A	SH2 domain containing 1A [Source:HGNC Symbol%3BAcc:HGNC:10820]
ENSG00000223749	3.34325	2.03e-10	MIR503HG	MIR503 host gene [Source:HGNC Symbol%3BAcc:HGNC:28258]
ENSG00000142619	3.34141	8.6e-05	PADI3	peptidyl arginine deiminase 3 [Source:HGNC Symbol%3BAcc:HGNC:18337]
ENSG00000254827	3.33514	4.11e-12	SLC22A18AS	solute carrier family 22 member 18 antisense [Source:HGNC Symbol%3BAcc:HGNC:10965]
ENSG00000122735	3.33408	0.0202155	DNAI1	dynein axonemal intermediate chain 1 [Source:HGNC Symbol%3BAcc:HGNC:2954]
ENSG00000102466	3.33035	0.000462401	FGF14	fibroblast growth factor 14 [Source:HGNC Symbol%3BAcc:HGNC:3671]
ENSG00000184916	3.32836	0.000519281	JAG2	jagged canonical Notch ligand 2 [Source:HGNC Symbol%3BAcc:HGNC:6189]
ENSG00000215160	3.32749	0.0394732	OR7E122P	olfactory receptor family 7 subfamily E member 122 pseudogene [Source:HGNC Symbol%3BAcc:HGNC:15050]
ENSG00000165548	3.32551	4.52e-07	TMEM63C	transmembrane protein 63C [Source:HGNC Symbol%3BAcc:HGNC:23787]
ENSG00000272734	3.32141	4.56e-32	ADIRF-AS1	ADIRF antisense RNA 1 [Source:HGNC Symbol%3BAcc:HGNC:45127]
ENSG00000132749	3.31706	7.29e-09	TESMIN	testis expressed metallothionein like protein [Source:HGNC Symbol%3BAcc:HGNC:7446]
ENSG00000143226	3.317	1.05e-55	FCGR2A	Fc fragment of IgG receptor IIa [Source:HGNC Symbol%3BAcc:HGNC:3616]
ENSG00000119681	3.3153	2.38e-19	LTBP2	latent transforming growth factor beta binding protein 2 [Source:HGNC Symbol%3BAcc:HGNC:6715]
ENSG00000139988	3.31522	0.00248273	RDH12	retinol dehydrogenase 12 [Source:HGNC Symbol%3BAcc:HGNC:19977]
ENSG00000266970	3.31507	8.86e-06	SOCS3-DT	SOCS3 divergent transcript [Source:HGNC Symbol%3BAcc:HGNC:52799]
ENSG00000187650	3.31257	1.03e-23	VMAC	vimentin type intermediate filament associated coiled-coil protein [Source:HGNC Symbol%3BAcc:HGNC:33803]
ENSG00000137462	3.31239	3.51e-06	TLR2	toll like receptor 2 [Source:HGNC Symbol%3BAcc:HGNC:11848]
ENSG00000153064	3.30967	0.0362238	BANK1	B cell scaffold protein with ankyrin repeats 1 [Source:HGNC Symbol%3BAcc:HGNC:18233]
ENSG00000204241	3.30866	0.0203187	LINC02731	long intergenic non-protein coding RNA 2731 [Source:HGNC Symbol%3BAcc:HGNC:54248]
ENSG00000136404	3.3073	0.0192207	TM6SF1	transmembrane 6 superfamily member 1 [Source:HGNC Symbol%3BAcc:HGNC:11860]
ENSG00000167525	3.30321	2.85e-13	PROCA1	protein interacting with cyclin A1 [Source:HGNC Symbol%3BAcc:HGNC:28600]
ENSG00000114200	3.29838	1.81e-20	BCHE	butyrylcholinesterase [Source:HGNC Symbol%3BAcc:HGNC:983]
ENSG00000101004	3.29573	3.23e-11	NINL	ninein like [Source:HGNC Symbol%3BAcc:HGNC:29163]
ENSG00000239521	3.29497	1.83e-45	CASTOR3	CASTOR family member 3 [Source:HGNC Symbol%3BAcc:HGNC:29954]
ENSG00000235374	3.29294	2.49e-11	SSR4P1	signal sequence receptor subunit 4 pseudogene 1 [Source:HGNC Symbol%3BAcc:HGNC:23131]
ENSG00000163462	3.29245	2.01e-23	TRIM46	tripartite motif containing 46 [Source:HGNC Symbol%3BAcc:HGNC:19019]
ENSG00000239713	3.29107	4.98e-139	APOBEC3G	apolipoprotein B mRNA editing enzyme catalytic subunit 3G [Source:HGNC Symbol%3BAcc:HGNC:17357]
ENSG00000061656	3.28984	4.12e-18	SPAG4	sperm associated antigen 4 [Source:HGNC Symbol%3BAcc:HGNC:11214]
ENSG00000136490	3.28921	1.23e-51	LIMD2	LIM domain containing 2 [Source:HGNC Symbol%3BAcc:HGNC:28142]
ENSG00000197467	3.28677	2.29e-42	COL13A1	collagen type XIII alpha 1 chain [Source:HGNC Symbol%3BAcc:HGNC:2190]
ENSG00000160781	3.28452	1.34e-10	PAQR6	progestin and adipoQ receptor family member 6 [Source:HGNC Symbol%3BAcc:HGNC:30132]
ENSG00000205456	3.28225	2.78e-05	TP53TG3D	TP53 target 3D [Source:HGNC Symbol%3BAcc:HGNC:44657]
ENSG00000235750	3.28183	2.79e-109	KIAA0040	KIAA0040 [Source:HGNC Symbol%3BAcc:HGNC:28950]
ENSG00000158008	3.28168	2.19e-158	EXTL1	exostosin like glycosyltransferase 1 [Source:HGNC Symbol%3BAcc:HGNC:3515]
ENSG00000138764	3.28122	3.46e-70	CCNG2	cyclin G2 [Source:HGNC Symbol%3BAcc:HGNC:1593]
ENSG00000230183	3.28096	2.56e-07	CNOT6LP1	CNOT6L pseudogene 1 [Source:HGNC Symbol%3BAcc:HGNC:32355]
ENSG00000175920	3.28094	9.62e-06	DOK7	docking protein 7 [Source:HGNC Symbol%3BAcc:HGNC:26594]
ENSG00000123384	3.27953	4.1e-62	LRP1	LDL receptor related protein 1 [Source:HGNC Symbol%3BAcc:HGNC:6692]
ENSG00000188859	3.27819	2.64e-50	FAM78B	family with sequence similarity 78 member B [Source:HGNC Symbol%3BAcc:HGNC:13495]
ENSG00000162426	3.27602	4.36e-07	SLC45A1	solute carrier family 45 member 1 [Source:HGNC Symbol%3BAcc:HGNC:17939]
ENSG00000063180	3.27498	8.31e-33	CA11	carbonic anhydrase 11 [Source:HGNC Symbol%3BAcc:HGNC:1370]
ENSG00000110799	3.27394	2.77e-07	VWF	von Willebrand factor [Source:HGNC Symbol%3BAcc:HGNC:12726]
ENSG00000260428	3.27276	0.00717459	SCX	scleraxis bHLH transcription factor [Source:HGNC Symbol%3BAcc:HGNC:32322]
ENSG00000115556	3.27244	1.04e-16	PLCD4	phospholipase C delta 4 [Source:HGNC Symbol%3BAcc:HGNC:9062]
ENSG00000146666	3.27216	0.0328159	LINC00525	long intergenic non-protein coding RNA 525 [Source:HGNC Symbol%3BAcc:HGNC:40290]
ENSG00000108950	3.27157	1.9e-07	FAM20A	FAM20A golgi associated secretory pathway pseudokinase [Source:HGNC Symbol%3BAcc:HGNC:23015]
ENSG00000075673	3.26722	0.0191322	ATP12A	ATPase H+/K+ transporting non-gastric alpha2 subunit [Source:HGNC Symbol%3BAcc:HGNC:13816]
ENSG00000212766	3.26621	1.26e-26	EWSAT1	Ewing sarcoma associated transcript 1 [Source:HGNC Symbol%3BAcc:HGNC:26596]
ENSG00000107821	3.26416	4.67e-57	KAZALD1	Kazal type serine peptidase inhibitor domain 1 [Source:HGNC Symbol%3BAcc:HGNC:25460]
ENSG00000145708	3.26152	0.0153561	CRHBP	corticotropin releasing hormone binding protein [Source:HGNC Symbol%3BAcc:HGNC:2356]
ENSG00000170271	3.25872	8.06e-29	FAXDC2	fatty acid hydroxylase domain containing 2 [Source:HGNC Symbol%3BAcc:HGNC:1334]
ENSG00000161653	3.25783	4.25e-09	NAGS	N-acetylglutamate synthase [Source:HGNC Symbol%3BAcc:HGNC:17996]
ENSG00000213654	3.25719	4.81e-29	GPSM3	G protein signaling modulator 3 [Source:HGNC Symbol%3BAcc:HGNC:13945]
ENSG00000108018	3.2473	1.55e-97	SORCS1	sortilin related VPS10 domain containing receptor 1 [Source:HGNC Symbol%3BAcc:HGNC:16697]
ENSG00000259485	3.24702	0.000433113	LINC02253	long intergenic non-protein coding RNA 2253 [Source:HGNC Symbol%3BAcc:HGNC:53151]
ENSG00000236519	3.24608	0.00443092	LINC01424	long intergenic non-protein coding RNA 1424 [Source:HGNC Symbol%3BAcc:HGNC:40558]
ENSG00000079337	3.24604	6.33e-18	RAPGEF3	Rap guanine nucleotide exchange factor 3 [Source:HGNC Symbol%3BAcc:HGNC:16629]
ENSG00000122862	3.24205	3.31e-20	SRGN	serglycin [Source:HGNC Symbol%3BAcc:HGNC:9361]
ENSG00000075651	3.2411	5.29e-52	PLD1	phospholipase D1 [Source:HGNC Symbol%3BAcc:HGNC:9067]
ENSG00000266017	3.24008	0.00576765	MIR4477B	microRNA 4477b [Source:HGNC Symbol%3BAcc:HGNC:41898]
ENSG00000178662	3.23205	0.000250607	CSRNP3	cysteine and serine rich nuclear protein 3 [Source:HGNC Symbol%3BAcc:HGNC:30729]
ENSG00000231185	3.23011	2.45e-10	SPRY4-AS1	SPRY4 antisense RNA 1 [Source:HGNC Symbol%3BAcc:HGNC:53465]
ENSG00000162645	3.22569	1.85e-37	GBP2	guanylate binding protein 2 [Source:HGNC Symbol%3BAcc:HGNC:4183]
ENSG00000099251	3.22543	2.56e-05	HSD17B7P2	hydroxysteroid 17-beta dehydrogenase 7 pseudogene 2 [Source:HGNC Symbol%3BAcc:HGNC:28120]
ENSG00000100558	3.22351	0.00227126	PLEK2	pleckstrin 2 [Source:HGNC Symbol%3BAcc:HGNC:19238]
ENSG00000135898	3.22201	9.76e-07	GPR55	G protein-coupled receptor 55 [Source:HGNC Symbol%3BAcc:HGNC:4511]
ENSG00000245067	3.22066	0.0309087	IGFBP7-AS1	IGFBP7 antisense RNA 1 [Source:HGNC Symbol%3BAcc:HGNC:40296]
ENSG00000186862	3.21864	1.52e-40	PDZD7	PDZ domain containing 7 [Source:HGNC Symbol%3BAcc:HGNC:26257]
ENSG00000111052	3.21773	0.000144544	LIN7A	lin-7 homolog A%2C crumbs cell polarity complex component [Source:HGNC Symbol%3BAcc:HGNC:17787]
ENSG00000143850	3.21529	0.000419228	PLEKHA6	pleckstrin homology domain containing A6 [Source:HGNC Symbol%3BAcc:HGNC:17053]
ENSG00000262209	3.21524	0.00228861	PCDHGB3	protocadherin gamma subfamily B%2C 3 [Source:HGNC Symbol%3BAcc:HGNC:8710]
ENSG00000165475	3.21371	3.48e-50	CRYL1	crystallin lambda 1 [Source:HGNC Symbol%3BAcc:HGNC:18246]
ENSG00000115009	3.21276	2.87e-13	CCL20	C-C motif chemokine ligand 20 [Source:HGNC Symbol%3BAcc:HGNC:10619]
ENSG00000188107	3.21228	3.48e-14	EYS	eyes shut homolog [Source:HGNC Symbol%3BAcc:HGNC:21555]
ENSG00000229162	3.21216	3.63e-06	RUNX3-AS1	RUNX3 antisense RNA 1 [Source:HGNC Symbol%3BAcc:HGNC:40513]
ENSG00000245648	3.21082	9.83e-17	KLRK1-AS1	KLRK1 antisense RNA 1 [Source:HGNC Symbol%3BAcc:HGNC:54868]
ENSG00000205177	3.20909	0.0144457	C11orf91	chromosome 11 open reading frame 91 [Source:HGNC Symbol%3BAcc:HGNC:34444]
ENSG00000253910	3.20907	1.79e-14	PCDHGB2	protocadherin gamma subfamily B%2C 2 [Source:HGNC Symbol%3BAcc:HGNC:8709]
ENSG00000233483	3.20854	0.00861524	EFCAB15P	EF-hand calcium binding domain 15%2C pseudogene [Source:HGNC Symbol%3BAcc:HGNC:55140]
ENSG00000107159	3.20626	0.000637561	CA9	carbonic anhydrase 9 [Source:HGNC Symbol%3BAcc:HGNC:1383]
ENSG00000007402	3.2055	0.00544141	CACNA2D2	calcium voltage-gated channel auxiliary subunit alpha2delta 2 [Source:HGNC Symbol%3BAcc:HGNC:1400]
ENSG00000090238	3.20473	3.51e-39	YPEL3	yippee like 3 [Source:HGNC Symbol%3BAcc:HGNC:18327]
ENSG00000237352	3.2019	0.00128951	LINC01358	long intergenic non-protein coding RNA 1358 [Source:HGNC Symbol%3BAcc:HGNC:50589]
ENSG00000174292	3.19539	1.26e-08	TNK1	tyrosine kinase non receptor 1 [Source:HGNC Symbol%3BAcc:HGNC:11940]
ENSG00000187266	3.19533	1.69e-38	EPOR	erythropoietin receptor [Source:HGNC Symbol%3BAcc:HGNC:3416]
ENSG00000113205	3.1928	0.000362239	PCDHB3	protocadherin beta 3 [Source:HGNC Symbol%3BAcc:HGNC:8688]
ENSG00000124191	3.19261	3.93e-33	TOX2	TOX high mobility group box family member 2 [Source:HGNC Symbol%3BAcc:HGNC:16095]
ENSG00000250571	3.19199	1.47e-40	GLI4	GLI family zinc finger 4 [Source:HGNC Symbol%3BAcc:HGNC:4320]
ENSG00000102575	3.19121	1.09e-31	ACP5	acid phosphatase 5%2C tartrate resistant [Source:HGNC Symbol%3BAcc:HGNC:124]
ENSG00000186814	3.18831	1.06e-23	ZSCAN30	zinc finger and SCAN domain containing 30 [Source:HGNC Symbol%3BAcc:HGNC:33517]
ENSG00000105371	3.18783	2.99e-08	ICAM4	intercellular adhesion molecule 4 (Landsteiner-Wiener blood group) [Source:HGNC Symbol%3BAcc:HGNC:5347]
ENSG00000185432	3.18666	1.72e-13	METTL7A	methyltransferase like 7A [Source:HGNC Symbol%3BAcc:HGNC:24550]
ENSG00000170006	3.18626	3.71e-33	TMEM154	transmembrane protein 154 [Source:HGNC Symbol%3BAcc:HGNC:26489]
ENSG00000187372	3.18133	2.1e-22	PCDHB13	protocadherin beta 13 [Source:HGNC Symbol%3BAcc:HGNC:8684]
ENSG00000108813	3.18111	5.95e-05	DLX4	distal-less homeobox 4 [Source:HGNC Symbol%3BAcc:HGNC:2917]
ENSG00000164056	3.1784	1.15e-45	SPRY1	sprouty RTK signaling antagonist 1 [Source:HGNC Symbol%3BAcc:HGNC:11269]
ENSG00000109107	3.17835	2.33e-79	ALDOC	aldolase%2C fructose-bisphosphate C [Source:HGNC Symbol%3BAcc:HGNC:418]
ENSG00000067715	3.17735	3.09e-24	SYT1	synaptotagmin 1 [Source:HGNC Symbol%3BAcc:HGNC:11509]
ENSG00000186994	3.17398	0.00236105	KANK3	KN motif and ankyrin repeat domains 3 [Source:HGNC Symbol%3BAcc:HGNC:24796]
ENSG00000249087	3.17244	9.42e-11	ZNF436-AS1	ZNF436 antisense RNA 1 [Source:HGNC Symbol%3BAcc:HGNC:25122]
ENSG00000261115	3.17018	1.31e-35	TMEM178B	transmembrane protein 178B [Source:HGNC Symbol%3BAcc:HGNC:44112]
ENSG00000111728	3.16464	0.00122475	ST8SIA1	ST8 alpha-N-acetyl-neuraminide alpha-2%2C8-sialyltransferase 1 [Source:HGNC Symbol%3BAcc:HGNC:10869]
ENSG00000188153	3.16451	1.16e-31	COL4A5	collagen type IV alpha 5 chain [Source:HGNC Symbol%3BAcc:HGNC:2207]
ENSG00000166145	3.16131	2.31e-13	SPINT1	serine peptidase inhibitor%2C Kunitz type 1 [Source:HGNC Symbol%3BAcc:HGNC:11246]
ENSG00000172575	3.16037	6.93e-07	RASGRP1	RAS guanyl releasing protein 1 [Source:HGNC Symbol%3BAcc:HGNC:9878]
ENSG00000231826	3.15945	2.06e-128	LINC01819	long intergenic non-protein coding RNA 1819 [Source:HGNC Symbol%3BAcc:HGNC:52624]
ENSG00000145934	3.15891	6.34e-16	TENM2	teneurin transmembrane protein 2 [Source:HGNC Symbol%3BAcc:HGNC:29943]
ENSG00000003436	3.15659	8.38e-12	TFPI	tissue factor pathway inhibitor [Source:HGNC Symbol%3BAcc:HGNC:11760]
ENSG00000179399	3.15189	0.000883588	GPC5	glypican 5 [Source:HGNC Symbol%3BAcc:HGNC:4453]
ENSG00000065923	3.14888	5.41e-79	SLC9A7	solute carrier family 9 member A7 [Source:HGNC Symbol%3BAcc:HGNC:17123]
ENSG00000259024	3.14607	0.000382373	TVP23C-CDRT4	TVP23C-CDRT4 readthrough [Source:HGNC Symbol%3BAcc:HGNC:42961]
ENSG00000125848	3.14576	1.73e-40	FLRT3	fibronectin leucine rich transmembrane protein 3 [Source:HGNC Symbol%3BAcc:HGNC:3762]
ENSG00000058668	3.14449	2.2e-94	ATP2B4	ATPase plasma membrane Ca2+ transporting 4 [Source:HGNC Symbol%3BAcc:HGNC:817]
ENSG00000276404	3.142	0.0146176	MIR6835	microRNA 6835 [Source:HGNC Symbol%3BAcc:HGNC:49963]
ENSG00000262585	3.13487	0.0191155	LINC01979	long intergenic non-protein coding RNA 1979 [Source:HGNC Symbol%3BAcc:HGNC:52807]
ENSG00000226237	3.1315	0.0484852	GAS1RR	GAS1 adjacent regulatory RNA [Source:HGNC Symbol%3BAcc:HGNC:52261]
ENSG00000099864	3.13024	1.22e-37	PALM	paralemmin [Source:HGNC Symbol%3BAcc:HGNC:8594]
ENSG00000168772	3.12904	1.34e-08	CXXC4	CXXC finger protein 4 [Source:HGNC Symbol%3BAcc:HGNC:24593]
ENSG00000242147	3.12857	2.54e-11	LASTR	lncRNA associated with SART3 regulation of splicing [Source:HGNC Symbol%3BAcc:HGNC:54143]
ENSG00000128567	3.12849	4.09e-106	PODXL	podocalyxin like [Source:HGNC Symbol%3BAcc:HGNC:9171]
ENSG00000133401	3.12566	4.65e-11	PDZD2	PDZ domain containing 2 [Source:HGNC Symbol%3BAcc:HGNC:18486]
ENSG00000183128	3.12196	4.32e-05	CALHM3	calcium homeostasis modulator 3 [Source:HGNC Symbol%3BAcc:HGNC:23458]
ENSG00000103024	3.12152	3.99e-17	NME3	NME/NM23 nucleoside diphosphate kinase 3 [Source:HGNC Symbol%3BAcc:HGNC:7851]
ENSG00000186377	3.12137	8.16e-07	CYP4X1	cytochrome P450 family 4 subfamily X member 1 [Source:HGNC Symbol%3BAcc:HGNC:20244]
ENSG00000100399	3.11791	6.99e-05	CHADL	chondroadherin like [Source:HGNC Symbol%3BAcc:HGNC:25165]
ENSG00000104324	3.11782	1.23e-08	CPQ	carboxypeptidase Q [Source:HGNC Symbol%3BAcc:HGNC:16910]
ENSG00000124602	3.11562	8.39e-05	UNC5CL	unc-5 family C-terminal like [Source:HGNC Symbol%3BAcc:HGNC:21203]
ENSG00000125744	3.11546	8.57e-49	RTN2	reticulon 2 [Source:HGNC Symbol%3BAcc:HGNC:10468]
ENSG00000205611	3.11529	0.00182038	LINC01597	long intergenic non-protein coding RNA 1597 [Source:HGNC Symbol%3BAcc:HGNC:51594]
ENSG00000101938	3.11444	2.82e-21	CHRDL1	chordin like 1 [Source:HGNC Symbol%3BAcc:HGNC:29861]
ENSG00000099957	3.11437	4.35e-15	P2RX6	purinergic receptor P2X 6 [Source:HGNC Symbol%3BAcc:HGNC:8538]
ENSG00000258655	3.1126	5.75e-38	ARHGAP5-AS1	ARHGAP5 antisense RNA 1 (head to head) [Source:HGNC Symbol%3BAcc:HGNC:20279]
ENSG00000182492	3.10758	4.63e-34	BGN	biglycan [Source:HGNC Symbol%3BAcc:HGNC:1044]
ENSG00000243811	3.10531	2.57e-09	APOBEC3D	apolipoprotein B mRNA editing enzyme catalytic subunit 3D [Source:HGNC Symbol%3BAcc:HGNC:17354]
ENSG00000101276	3.10359	0.00831229	SLC52A3	solute carrier family 52 member 3 [Source:HGNC Symbol%3BAcc:HGNC:16187]
ENSG00000000971	3.1021	0.000540715	CFH	complement factor H [Source:HGNC Symbol%3BAcc:HGNC:4883]
ENSG00000233354	3.10111	0.0442417	LINC00028	long intergenic non-protein coding RNA 28 [Source:HGNC Symbol%3BAcc:HGNC:16224]
ENSG00000008056	3.10034	0.00221409	SYN1	synapsin I [Source:HGNC Symbol%3BAcc:HGNC:11494]
ENSG00000138613	3.09986	1.13e-18	APH1B	aph-1 homolog B%2C gamma-secretase subunit [Source:HGNC Symbol%3BAcc:HGNC:24080]
ENSG00000231064	3.09863	5.35e-15	THBS3-AS1	THBS3 antisense RNA 1 [Source:HGNC Symbol%3BAcc:HGNC:40582]
ENSG00000233622	3.09628	0.0206671	CYP2T1P	cytochrome P450 family 2 subfamily T member 1%2C pseudogene [Source:HGNC Symbol%3BAcc:HGNC:18852]
ENSG00000198796	3.09376	5.78e-06	ALPK2	alpha kinase 2 [Source:HGNC Symbol%3BAcc:HGNC:20565]
ENSG00000130755	3.09316	0.000106358	GMFG	glia maturation factor gamma [Source:HGNC Symbol%3BAcc:HGNC:4374]
ENSG00000243566	3.09272	0.00310037	UPK3B	uroplakin 3B [Source:HGNC Symbol%3BAcc:HGNC:21444]
ENSG00000105419	3.09216	1.48e-35	MEIS3	Meis homeobox 3 [Source:HGNC Symbol%3BAcc:HGNC:29537]
ENSG00000124749	3.09069	0.0228158	COL21A1	collagen type XXI alpha 1 chain [Source:HGNC Symbol%3BAcc:HGNC:17025]
ENSG00000143382	3.09029	1.26e-36	ADAMTSL4	ADAMTS like 4 [Source:HGNC Symbol%3BAcc:HGNC:19706]
ENSG00000129244	3.08857	4.5e-06	ATP1B2	ATPase Na+/K+ transporting subunit beta 2 [Source:HGNC Symbol%3BAcc:HGNC:805]
ENSG00000153993	3.08661	2.74e-21	SEMA3D	semaphorin 3D [Source:HGNC Symbol%3BAcc:HGNC:10726]
ENSG00000185436	3.08642	1.21e-34	IFNLR1	interferon lambda receptor 1 [Source:HGNC Symbol%3BAcc:HGNC:18584]
ENSG00000143184	3.08571	1.3e-05	XCL1	X-C motif chemokine ligand 1 [Source:HGNC Symbol%3BAcc:HGNC:10645]
ENSG00000161149	3.08558	0.00546045	TUBA3FP	tubulin alpha 3f pseudogene [Source:HGNC Symbol%3BAcc:HGNC:24067]
ENSG00000143217	3.08443	1.72e-05	NECTIN4	nectin cell adhesion molecule 4 [Source:HGNC Symbol%3BAcc:HGNC:19688]
ENSG00000120327	3.08396	4.98e-11	PCDHB14	protocadherin beta 14 [Source:HGNC Symbol%3BAcc:HGNC:8685]
ENSG00000154122	3.08317	7.63e-135	ANKH	ANKH inorganic pyrophosphate transport regulator [Source:HGNC Symbol%3BAcc:HGNC:15492]
ENSG00000155886	3.08264	6.79e-08	SLC24A2	solute carrier family 24 member 2 [Source:HGNC Symbol%3BAcc:HGNC:10976]
ENSG00000231407	3.08052	1.24e-12	GORAB-AS1	GORAB antisense RNA 1 [Source:HGNC Symbol%3BAcc:HGNC:54051]
ENSG00000023445	3.07898	2.24e-33	BIRC3	baculoviral IAP repeat containing 3 [Source:HGNC Symbol%3BAcc:HGNC:591]
ENSG00000026652	3.07591	4.23e-27	AGPAT4	1-acylglycerol-3-phosphate O-acyltransferase 4 [Source:HGNC Symbol%3BAcc:HGNC:20885]
ENSG00000164283	3.07572	1.05e-10	ESM1	endothelial cell specific molecule 1 [Source:HGNC Symbol%3BAcc:HGNC:3466]
ENSG00000164251	3.07532	2.59e-26	F2RL1	F2R like trypsin receptor 1 [Source:HGNC Symbol%3BAcc:HGNC:3538]
ENSG00000158246	3.0719	1.89e-53	TENT5B	terminal nucleotidyltransferase 5B [Source:HGNC Symbol%3BAcc:HGNC:28273]
ENSG00000235314	3.07177	0.0113723	LINC00957	long intergenic non-protein coding RNA 957 [Source:HGNC Symbol%3BAcc:HGNC:22332]
ENSG00000197191	3.06787	8.16e-07	CYSRT1	cysteine rich tail 1 [Source:HGNC Symbol%3BAcc:HGNC:30529]
ENSG00000177453	3.06506	2.24e-07	NIM1K	NIM1 serine/threonine protein kinase [Source:HGNC Symbol%3BAcc:HGNC:28646]
ENSG00000060566	3.05933	0.000173863	CREB3L3	cAMP responsive element binding protein 3 like 3 [Source:HGNC Symbol%3BAcc:HGNC:18855]
ENSG00000225062	3.05905	0.00776019	CATIP-AS1	CATIP antisense RNA 1 [Source:HGNC Symbol%3BAcc:HGNC:41080]
ENSG00000151474	3.0577	4.4e-112	FRMD4A	FERM domain containing 4A [Source:HGNC Symbol%3BAcc:HGNC:25491]
ENSG00000072694	3.05611	0.00011676	FCGR2B	Fc fragment of IgG receptor IIb [Source:HGNC Symbol%3BAcc:HGNC:3618]
ENSG00000134532	3.0524	1.82e-64	SOX5	SRY-box transcription factor 5 [Source:HGNC Symbol%3BAcc:HGNC:11201]
ENSG00000259129	3.05202	3.27e-14	LINC00648	long intergenic non-protein coding RNA 648 [Source:HGNC Symbol%3BAcc:HGNC:44302]
ENSG00000090339	3.05105	1.8e-52	ICAM1	intercellular adhesion molecule 1 [Source:HGNC Symbol%3BAcc:HGNC:5344]
ENSG00000117472	3.04821	1.41e-05	TSPAN1	tetraspanin 1 [Source:HGNC Symbol%3BAcc:HGNC:20657]
ENSG00000123560	3.04555	1.33e-50	PLP1	proteolipid protein 1 [Source:HGNC Symbol%3BAcc:HGNC:9086]
ENSG00000100100	3.04536	0.0167122	PIK3IP1	phosphoinositide-3-kinase interacting protein 1 [Source:HGNC Symbol%3BAcc:HGNC:24942]
ENSG00000169550	3.04351	8.56e-14	MUC15	mucin 15%2C cell surface associated [Source:HGNC Symbol%3BAcc:HGNC:14956]
ENSG00000119514	3.04241	2.14e-17	GALNT12	polypeptide N-acetylgalactosaminyltransferase 12 [Source:HGNC Symbol%3BAcc:HGNC:19877]
ENSG00000234465	3.03655	2.57e-07	PINLYP	phospholipase A2 inhibitor and LY6/PLAUR domain containing [Source:HGNC Symbol%3BAcc:HGNC:44206]
ENSG00000159761	3.03562	1.97e-12	C16orf86	chromosome 16 open reading frame 86 [Source:HGNC Symbol%3BAcc:HGNC:33755]
ENSG00000145911	3.03456	0.00282764	N4BP3	NEDD4 binding protein 3 [Source:HGNC Symbol%3BAcc:HGNC:29852]
ENSG00000142102	3.03321	3.29e-13	PGGHG	protein-glucosylgalactosylhydroxylysine glucosidase [Source:HGNC Symbol%3BAcc:HGNC:26210]
ENSG00000169242	3.02805	2.04e-16	EFNA1	ephrin A1 [Source:HGNC Symbol%3BAcc:HGNC:3221]
ENSG00000178826	3.02641	5.85e-05	TMEM139	transmembrane protein 139 [Source:HGNC Symbol%3BAcc:HGNC:22058]
ENSG00000229537	3.02475	1.98e-05	LINC01739	long intergenic non-protein coding RNA 1739 [Source:HGNC Symbol%3BAcc:HGNC:52527]
ENSG00000164669	3.02395	3.44e-08	INTS4P1	integrator complex subunit 4 pseudogene 1 [Source:HGNC Symbol%3BAcc:HGNC:21925]
ENSG00000204052	3.02301	1.98e-11	LRRC73	leucine rich repeat containing 73 [Source:HGNC Symbol%3BAcc:HGNC:21375]
ENSG00000123933	3.01514	2.1e-80	MXD4	MAX dimerization protein 4 [Source:HGNC Symbol%3BAcc:HGNC:13906]
ENSG00000160255	3.0114	1.54e-13	ITGB2	integrin subunit beta 2 [Source:HGNC Symbol%3BAcc:HGNC:6155]
ENSG00000239704	3.00994	0.00113721	CDRT4	CMT1A duplicated region transcript 4 [Source:HGNC Symbol%3BAcc:HGNC:14383]
ENSG00000197093	3.00897	9.8e-28	GAL3ST4	galactose-3-O-sulfotransferase 4 [Source:HGNC Symbol%3BAcc:HGNC:24145]
ENSG00000091513	3.00664	0.00203485	TF	transferrin [Source:HGNC Symbol%3BAcc:HGNC:11740]
ENSG00000106436	3.00466	0.00904171	MYL10	myosin light chain 10 [Source:HGNC Symbol%3BAcc:HGNC:29825]
ENSG00000197496	3.00333	1.52e-11	SLC2A10	solute carrier family 2 member 10 [Source:HGNC Symbol%3BAcc:HGNC:13444]
ENSG00000198515	2.99847	0.0191141	CNGA1	cyclic nucleotide gated channel subunit alpha 1 [Source:HGNC Symbol%3BAcc:HGNC:2148]
ENSG00000262576	2.99845	1.58e-07	PCDHGA4	protocadherin gamma subfamily A%2C 4 [Source:HGNC Symbol%3BAcc:HGNC:8702]
ENSG00000105737	2.99832	0.00640531	GRIK5	glutamate ionotropic receptor kainate type subunit 5 [Source:HGNC Symbol%3BAcc:HGNC:4583]
ENSG00000060656	2.99554	1.05e-48	PTPRU	protein tyrosine phosphatase receptor type U [Source:HGNC Symbol%3BAcc:HGNC:9683]
ENSG00000158296	2.99413	1.81e-22	SLC13A3	solute carrier family 13 member 3 [Source:HGNC Symbol%3BAcc:HGNC:14430]
ENSG00000161681	2.99146	0.00379095	SHANK1	SH3 and multiple ankyrin repeat domains 1 [Source:HGNC Symbol%3BAcc:HGNC:15474]
ENSG00000115257	2.98893	0.00971506	PCSK4	proprotein convertase subtilisin/kexin type 4 [Source:HGNC Symbol%3BAcc:HGNC:8746]
ENSG00000111348	2.98874	2.05e-12	ARHGDIB	Rho GDP dissociation inhibitor beta [Source:HGNC Symbol%3BAcc:HGNC:679]
ENSG00000123201	2.98762	0.00013955	GUCY1B2	guanylate cyclase 1 soluble subunit beta 2 (pseudogene) [Source:HGNC Symbol%3BAcc:HGNC:4686]
ENSG00000176293	2.98735	0.000288114	ZNF135	zinc finger protein 135 [Source:HGNC Symbol%3BAcc:HGNC:12919]
ENSG00000116785	2.98587	2.04e-06	CFHR3	complement factor H related 3 [Source:HGNC Symbol%3BAcc:HGNC:16980]
ENSG00000160183	2.98502	0.000110131	TMPRSS3	transmembrane serine protease 3 [Source:HGNC Symbol%3BAcc:HGNC:11877]
ENSG00000105290	2.9846	4.68e-27	APLP1	amyloid beta precursor like protein 1 [Source:HGNC Symbol%3BAcc:HGNC:597]
ENSG00000227039	2.98241	0.000296296	ITGB2-AS1	ITGB2 antisense RNA 1 [Source:HGNC Symbol%3BAcc:HGNC:44304]
ENSG00000175155	2.98163	4.56e-41	YPEL2	yippee like 2 [Source:HGNC Symbol%3BAcc:HGNC:18326]
ENSG00000142347	2.98142	0.000110851	MYO1F	myosin IF [Source:HGNC Symbol%3BAcc:HGNC:7600]
ENSG00000196950	2.98125	5.95e-39	SLC39A10	solute carrier family 39 member 10 [Source:HGNC Symbol%3BAcc:HGNC:20861]
ENSG00000165905	2.97822	2.11e-06	LARGE2	LARGE xylosyl- and glucuronyltransferase 2 [Source:HGNC Symbol%3BAcc:HGNC:16522]
ENSG00000141744	2.97567	0.00726203	PNMT	phenylethanolamine N-methyltransferase [Source:HGNC Symbol%3BAcc:HGNC:9160]
ENSG00000255346	2.97502	0.001087	NOX5	NADPH oxidase 5 [Source:HGNC Symbol%3BAcc:HGNC:14874]
ENSG00000168961	2.97497	0.049831	LGALS9	galectin 9 [Source:HGNC Symbol%3BAcc:HGNC:6570]
ENSG00000184185	2.97495	2.98e-21	KCNJ12	potassium inwardly rectifying channel subfamily J member 12 [Source:HGNC Symbol%3BAcc:HGNC:6258]
ENSG00000115226	2.97143	1.5e-14	FNDC4	fibronectin type III domain containing 4 [Source:HGNC Symbol%3BAcc:HGNC:20239]
ENSG00000173209	2.97076	1.97e-08	AHSA2P	activator of HSP90 ATPase homolog 2%2C pseudogene [Source:HGNC Symbol%3BAcc:HGNC:20437]
ENSG00000135205	2.96928	0.0130753	CCDC146	coiled-coil domain containing 146 [Source:HGNC Symbol%3BAcc:HGNC:29296]
ENSG00000182310	2.96794	1.33e-11	SPACA6	sperm acrosome associated 6 [Source:HGNC Symbol%3BAcc:HGNC:27113]
ENSG00000182326	2.96537	0.000291341	C1S	complement C1s [Source:HGNC Symbol%3BAcc:HGNC:1247]
ENSG00000207870	2.96485	0.00333586	MIR221	microRNA 221 [Source:HGNC Symbol%3BAcc:HGNC:31601]
ENSG00000111058	2.96383	9.53e-39	ACSS3	acyl-CoA synthetase short chain family member 3 [Source:HGNC Symbol%3BAcc:HGNC:24723]
ENSG00000281189	2.96271	3.92e-05	GHET1	gastric carcinoma proliferation enhancing transcript 1 [Source:HGNC Symbol%3BAcc:HGNC:49425]
ENSG00000222112	2.96143	0.00573384	RN7SKP16	RN7SK pseudogene 16 [Source:HGNC Symbol%3BAcc:HGNC:45740]
ENSG00000213996	2.95905	0.0338379	TM6SF2	transmembrane 6 superfamily member 2 [Source:HGNC Symbol%3BAcc:HGNC:11861]
ENSG00000183773	2.95849	0.00583905	AIFM3	apoptosis inducing factor mitochondria associated 3 [Source:HGNC Symbol%3BAcc:HGNC:26398]
ENSG00000172830	2.95733	3.71e-50	SSH3	slingshot protein phosphatase 3 [Source:HGNC Symbol%3BAcc:HGNC:30581]
ENSG00000149591	2.95693	2.08e-11	TAGLN	transgelin [Source:HGNC Symbol%3BAcc:HGNC:11553]
ENSG00000116981	2.95619	2.55e-13	NT5C1A	5'-nucleotidase%2C cytosolic IA [Source:HGNC Symbol%3BAcc:HGNC:17819]
ENSG00000189223	2.95113	5.69e-34	PAX8-AS1	PAX8 antisense RNA 1 [Source:HGNC Symbol%3BAcc:HGNC:49271]
ENSG00000154734	2.9509	7.09e-34	ADAMTS1	ADAM metallopeptidase with thrombospondin type 1 motif 1 [Source:HGNC Symbol%3BAcc:HGNC:217]
ENSG00000138606	2.95031	3.33e-26	SHF	Src homology 2 domain containing F [Source:HGNC Symbol%3BAcc:HGNC:25116]
ENSG00000172893	2.95017	2.05e-82	DHCR7	7-dehydrocholesterol reductase [Source:HGNC Symbol%3BAcc:HGNC:2860]
ENSG00000160539	2.94914	1.25e-22	PLPP7	phospholipid phosphatase 7 (inactive) [Source:HGNC Symbol%3BAcc:HGNC:28174]
ENSG00000267757	2.94879	1.78e-32	EML2-AS1	EML2 antisense RNA 1 [Source:HGNC Symbol%3BAcc:HGNC:48331]
ENSG00000254245	2.94597	0.000914311	PCDHGA3	protocadherin gamma subfamily A%2C 3 [Source:HGNC Symbol%3BAcc:HGNC:8701]
ENSG00000114268	2.94517	1.95e-111	PFKFB4	6-phosphofructo-2-kinase/fructose-2%2C6-biphosphatase 4 [Source:HGNC Symbol%3BAcc:HGNC:8875]
ENSG00000164761	2.94498	2.2e-19	TNFRSF11B	TNF receptor superfamily member 11b [Source:HGNC Symbol%3BAcc:HGNC:11909]
ENSG00000213420	2.94247	1.57e-06	GPC2	glypican 2 [Source:HGNC Symbol%3BAcc:HGNC:4450]
ENSG00000117425	2.94065	0.000402563	PTCH2	patched 2 [Source:HGNC Symbol%3BAcc:HGNC:9586]
ENSG00000250337	2.93977	2.43e-09	PURPL	p53 upregulated regulator of p53 levels [Source:HGNC Symbol%3BAcc:HGNC:48995]
ENSG00000266714	2.9383	0.00149901	MYO15B	myosin XVB [Source:HGNC Symbol%3BAcc:HGNC:14083]
ENSG00000086205	2.93792	2.51e-10	FOLH1	folate hydrolase 1 [Source:HGNC Symbol%3BAcc:HGNC:3788]
ENSG00000102010	2.93766	0.021963	BMX	BMX non-receptor tyrosine kinase [Source:HGNC Symbol%3BAcc:HGNC:1079]
ENSG00000167549	2.93335	0.00656242	CORO6	coronin 6 [Source:HGNC Symbol%3BAcc:HGNC:21356]
ENSG00000163430	2.93274	3.5e-38	FSTL1	follistatin like 1 [Source:HGNC Symbol%3BAcc:HGNC:3972]
ENSG00000105514	2.93157	3.42e-74	RAB3D	RAB3D%2C member RAS oncogene family [Source:HGNC Symbol%3BAcc:HGNC:9779]
ENSG00000231789	2.93081	1.84e-09	PIK3CD-AS2	PIK3CD antisense RNA 2 [Source:HGNC Symbol%3BAcc:HGNC:51334]
ENSG00000164651	2.92476	0.00667458	SP8	Sp8 transcription factor [Source:HGNC Symbol%3BAcc:HGNC:19196]
ENSG00000102287	2.92355	0.0133242	GABRE	gamma-aminobutyric acid type A receptor subunit epsilon [Source:HGNC Symbol%3BAcc:HGNC:4085]
ENSG00000148671	2.9222	0.0112835	ADIRF	adipogenesis regulatory factor [Source:HGNC Symbol%3BAcc:HGNC:24043]
ENSG00000224020	2.91934	0.000839069	MIR181A2HG	MIR181A2 host gene [Source:HGNC Symbol%3BAcc:HGNC:37188]
ENSG00000108556	2.91282	0.00317011	CHRNE	cholinergic receptor nicotinic epsilon subunit [Source:HGNC Symbol%3BAcc:HGNC:1966]
ENSG00000272068	2.90936	2.86e-23	BCAN-AS1	BCAN antisense RNA 1 [Source:HGNC Symbol%3BAcc:HGNC:55233]
ENSG00000175772	2.90906	0.000127652	LINC01106	long intergenic non-protein coding RNA 1106 [Source:HGNC Symbol%3BAcc:HGNC:26769]
ENSG00000179314	2.90812	3.66e-05	WSCD1	WSC domain containing 1 [Source:HGNC Symbol%3BAcc:HGNC:29060]
ENSG00000013364	2.90661	2.88e-62	MVP	major vault protein [Source:HGNC Symbol%3BAcc:HGNC:7531]
ENSG00000274276	2.90647	0.00292058	CBSL	cystathionine beta-synthase like [Source:HGNC Symbol%3BAcc:HGNC:51829]
ENSG00000258512	2.90564	0.000486148	LINC00239	long intergenic non-protein coding RNA 239 [Source:HGNC Symbol%3BAcc:HGNC:20119]
ENSG00000175793	2.90401	7.88e-09	SFN	stratifin [Source:HGNC Symbol%3BAcc:HGNC:10773]
ENSG00000144834	2.90397	4.17e-27	TAGLN3	transgelin 3 [Source:HGNC Symbol%3BAcc:HGNC:29868]
ENSG00000168016	2.90307	4.85e-22	TRANK1	tetratricopeptide repeat and ankyrin repeat containing 1 [Source:HGNC Symbol%3BAcc:HGNC:29011]
ENSG00000171462	2.90302	7.99e-13	DLK2	delta like non-canonical Notch ligand 2 [Source:HGNC Symbol%3BAcc:HGNC:21113]
ENSG00000250479	2.90301	1.17e-23	CHCHD10	coiled-coil-helix-coiled-coil-helix domain containing 10 [Source:HGNC Symbol%3BAcc:HGNC:15559]
ENSG00000169231	2.90142	2.82e-50	THBS3	thrombospondin 3 [Source:HGNC Symbol%3BAcc:HGNC:11787]
ENSG00000172889	2.90082	2.26e-10	EGFL7	EGF like domain multiple 7 [Source:HGNC Symbol%3BAcc:HGNC:20594]
ENSG00000120322	2.89762	4.48e-23	PCDHB8	protocadherin beta 8 [Source:HGNC Symbol%3BAcc:HGNC:8693]
ENSG00000136378	2.89641	6.42e-28	ADAMTS7	ADAM metallopeptidase with thrombospondin type 1 motif 7 [Source:HGNC Symbol%3BAcc:HGNC:223]
ENSG00000103253	2.8954	1.09e-50	HAGHL	hydroxyacylglutathione hydrolase like [Source:HGNC Symbol%3BAcc:HGNC:14177]
ENSG00000078098	2.89257	0.011219	FAP	fibroblast activation protein alpha [Source:HGNC Symbol%3BAcc:HGNC:3590]
ENSG00000005102	2.89177	0.0270148	MEOX1	mesenchyme homeobox 1 [Source:HGNC Symbol%3BAcc:HGNC:7013]
ENSG00000232022	2.89139	0.0143733	FAAHP1	fatty acid amide hydrolase pseudogene 1 [Source:HGNC Symbol%3BAcc:HGNC:50679]
ENSG00000228393	2.89074	1.47e-05	LINC01004	long intergenic non-protein coding RNA 1004 [Source:HGNC Symbol%3BAcc:HGNC:48961]
ENSG00000163794	2.88859	1.19e-05	UCN	urocortin [Source:HGNC Symbol%3BAcc:HGNC:12516]
ENSG00000186715	2.88823	0.00848658	MST1L	macrophage stimulating 1 like [Source:HGNC Symbol%3BAcc:HGNC:7390]
ENSG00000062282	2.88655	5.46e-36	DGAT2	diacylglycerol O-acyltransferase 2 [Source:HGNC Symbol%3BAcc:HGNC:16940]
ENSG00000166341	2.88516	2.89e-14	DCHS1	dachsous cadherin-related 1 [Source:HGNC Symbol%3BAcc:HGNC:13681]
ENSG00000183691	2.8842	0.00578273	NOG	noggin [Source:HGNC Symbol%3BAcc:HGNC:7866]
ENSG00000143512	2.88413	0.00111127	HHIPL2	HHIP like 2 [Source:HGNC Symbol%3BAcc:HGNC:25842]
ENSG00000135074	2.88302	1.61e-89	ADAM19	ADAM metallopeptidase domain 19 [Source:HGNC Symbol%3BAcc:HGNC:197]
ENSG00000162510	2.8825	0.00448078	MATN1	matrilin 1 [Source:HGNC Symbol%3BAcc:HGNC:6907]
ENSG00000125810	2.88158	3.75e-09	CD93	CD93 molecule [Source:HGNC Symbol%3BAcc:HGNC:15855]
ENSG00000154143	2.88079	0.0279856	PANX3	pannexin 3 [Source:HGNC Symbol%3BAcc:HGNC:20573]
ENSG00000180509	2.88053	0.0289048	KCNE1	potassium voltage-gated channel subfamily E regulatory subunit 1 [Source:HGNC Symbol%3BAcc:HGNC:6240]
ENSG00000163884	2.87523	2.28e-23	KLF15	Kruppel like factor 15 [Source:HGNC Symbol%3BAcc:HGNC:14536]
ENSG00000125967	2.8749	1.78e-68	NECAB3	N-terminal EF-hand calcium binding protein 3 [Source:HGNC Symbol%3BAcc:HGNC:15851]
ENSG00000176092	2.87468	0.035542	CRYBG2	crystallin beta-gamma domain containing 2 [Source:HGNC Symbol%3BAcc:HGNC:17295]
ENSG00000164211	2.874	2.32e-72	STARD4	StAR related lipid transfer domain containing 4 [Source:HGNC Symbol%3BAcc:HGNC:18058]
ENSG00000160862	2.87393	5.14e-18	AZGP1	alpha-2-glycoprotein 1%2C zinc-binding [Source:HGNC Symbol%3BAcc:HGNC:910]
ENSG00000165716	2.8738	1.93e-22	DIPK1B	divergent protein kinase domain 1B [Source:HGNC Symbol%3BAcc:HGNC:28290]
ENSG00000246523	2.87188	0.0204035	FZD4-DT	FZD4 divergent transcript [Source:HGNC Symbol%3BAcc:HGNC:54219]
ENSG00000132915	2.86959	0.0131948	PDE6A	phosphodiesterase 6A [Source:HGNC Symbol%3BAcc:HGNC:8785]
ENSG00000130433	2.86496	1.28e-05	CACNG6	calcium voltage-gated channel auxiliary subunit gamma 6 [Source:HGNC Symbol%3BAcc:HGNC:13625]
ENSG00000253958	2.85953	3.55e-11	CLDN23	claudin 23 [Source:HGNC Symbol%3BAcc:HGNC:17591]
ENSG00000275591	2.85753	0.000145178	XKR5	XK related 5 [Source:HGNC Symbol%3BAcc:HGNC:20782]
ENSG00000130827	2.85554	5.86e-45	PLXNA3	plexin A3 [Source:HGNC Symbol%3BAcc:HGNC:9101]
ENSG00000260807	2.85513	0.000191178	CEROX1	cytoplasmic endogenous regulator of oxidative phosphorylation 1 [Source:HGNC Symbol%3BAcc:HGNC:53928]
ENSG00000171119	2.85156	4.51e-06	NRTN	neurturin [Source:HGNC Symbol%3BAcc:HGNC:8007]
ENSG00000113327	2.85126	4.23e-05	GABRG2	gamma-aminobutyric acid type A receptor subunit gamma2 [Source:HGNC Symbol%3BAcc:HGNC:4087]
ENSG00000132535	2.84924	7.39e-77	DLG4	discs large MAGUK scaffold protein 4 [Source:HGNC Symbol%3BAcc:HGNC:2903]
ENSG00000197444	2.84697	1.39e-19	OGDHL	oxoglutarate dehydrogenase L [Source:HGNC Symbol%3BAcc:HGNC:25590]
ENSG00000226057	2.84647	1.05e-23	PHF2P2	PHD finger protein 2 pseudogene 2 [Source:HGNC Symbol%3BAcc:HGNC:38808]
ENSG00000187244	2.84573	6.41e-34	BCAM	basal cell adhesion molecule (Lutheran blood group) [Source:HGNC Symbol%3BAcc:HGNC:6722]
ENSG00000139508	2.84567	1.13e-13	SLC46A3	solute carrier family 46 member 3 [Source:HGNC Symbol%3BAcc:HGNC:27501]
ENSG00000125122	2.84543	2.02e-07	LRRC29	leucine rich repeat containing 29 [Source:HGNC Symbol%3BAcc:HGNC:13605]
ENSG00000153234	2.84439	1.19e-49	NR4A2	nuclear receptor subfamily 4 group A member 2 [Source:HGNC Symbol%3BAcc:HGNC:7981]
ENSG00000232415	2.83519	0.0297127	ELN-AS1	ELN antisense RNA 1 [Source:HGNC Symbol%3BAcc:HGNC:40212]
ENSG00000106034	2.83424	3.82e-05	CPED1	cadherin like and PC-esterase domain containing 1 [Source:HGNC Symbol%3BAcc:HGNC:26159]
ENSG00000091137	2.83099	3.76e-08	SLC26A4	solute carrier family 26 member 4 [Source:HGNC Symbol%3BAcc:HGNC:8818]
ENSG00000007255	2.82961	1.2e-16	TRAPPC6A	trafficking protein particle complex 6A [Source:HGNC Symbol%3BAcc:HGNC:23069]
ENSG00000182463	2.82911	3e-06	TSHZ2	teashirt zinc finger homeobox 2 [Source:HGNC Symbol%3BAcc:HGNC:13010]
ENSG00000150394	2.82874	0.000141215	CDH8	cadherin 8 [Source:HGNC Symbol%3BAcc:HGNC:1767]
ENSG00000198574	2.82749	3.3e-21	SH2D1B	SH2 domain containing 1B [Source:HGNC Symbol%3BAcc:HGNC:30416]
ENSG00000135519	2.82722	2.17e-09	KCNH3	potassium voltage-gated channel subfamily H member 3 [Source:HGNC Symbol%3BAcc:HGNC:6252]
ENSG00000273045	2.8232	0.0264832	C2orf15	chromosome 2 open reading frame 15 [Source:HGNC Symbol%3BAcc:HGNC:28436]
ENSG00000176125	2.82127	2.06e-12	UFSP1	UFM1 specific peptidase 1 (inactive) [Source:HGNC Symbol%3BAcc:HGNC:33821]
ENSG00000182771	2.82106	0.00519433	GRID1	glutamate ionotropic receptor delta type subunit 1 [Source:HGNC Symbol%3BAcc:HGNC:4575]
ENSG00000137094	2.82086	4.32e-17	DNAJB5	DnaJ heat shock protein family (Hsp40) member B5 [Source:HGNC Symbol%3BAcc:HGNC:14887]
ENSG00000163346	2.81922	9.15e-37	PBXIP1	PBX homeobox interacting protein 1 [Source:HGNC Symbol%3BAcc:HGNC:21199]
ENSG00000232104	2.81584	0.019091	RFX3-AS1	RFX3 antisense RNA 1 [Source:HGNC Symbol%3BAcc:HGNC:51197]
ENSG00000205683	2.81466	1.06e-06	DPF3	double PHD fingers 3 [Source:HGNC Symbol%3BAcc:HGNC:17427]
ENSG00000204054	2.81448	7.44e-82	LINC00963	long intergenic non-protein coding RNA 963 [Source:HGNC Symbol%3BAcc:HGNC:48716]
ENSG00000130768	2.81437	0.00795998	SMPDL3B	sphingomyelin phosphodiesterase acid like 3B [Source:HGNC Symbol%3BAcc:HGNC:21416]
ENSG00000261488	2.81387	0.00469938	TBILA	TGF-beta induced lncRNA [Source:HGNC Symbol%3BAcc:HGNC:53943]
ENSG00000204060	2.81173	5.76e-05	FOXO6	forkhead box O6 [Source:HGNC Symbol%3BAcc:HGNC:24814]
ENSG00000005513	2.80994	2.54e-07	SOX8	SRY-box transcription factor 8 [Source:HGNC Symbol%3BAcc:HGNC:11203]
ENSG00000253485	2.80948	0.00118324	PCDHGA5	protocadherin gamma subfamily A%2C 5 [Source:HGNC Symbol%3BAcc:HGNC:8703]
ENSG00000143786	2.8085	1.79e-29	CNIH3	cornichon family AMPA receptor auxiliary protein 3 [Source:HGNC Symbol%3BAcc:HGNC:26802]
ENSG00000225953	2.80743	3.1e-17	SATB2-AS1	SATB2 antisense RNA 1 [Source:HGNC Symbol%3BAcc:HGNC:26490]
ENSG00000262155	2.80685	0.0181129	LINC02175	long intergenic non-protein coding RNA 2175 [Source:HGNC Symbol%3BAcc:HGNC:27550]
ENSG00000151490	2.80672	8.32e-07	PTPRO	protein tyrosine phosphatase receptor type O [Source:HGNC Symbol%3BAcc:HGNC:9678]
ENSG00000102003	2.80577	3.83e-14	SYP	synaptophysin [Source:HGNC Symbol%3BAcc:HGNC:11506]
ENSG00000180720	2.80552	0.000463318	CHRM4	cholinergic receptor muscarinic 4 [Source:HGNC Symbol%3BAcc:HGNC:1953]
ENSG00000185291	2.80309	0.0476219	IL3RA	interleukin 3 receptor subunit alpha [Source:HGNC Symbol%3BAcc:HGNC:6012]
ENSG00000185477	2.80281	3.24e-06	GPRIN3	GPRIN family member 3 [Source:HGNC Symbol%3BAcc:HGNC:27733]
ENSG00000121904	2.79936	0.0115416	CSMD2	CUB and Sushi multiple domains 2 [Source:HGNC Symbol%3BAcc:HGNC:19290]
ENSG00000248671	2.79879	0.00117466	ALG1L9P	ALG1 like 9%2C pseudogene [Source:NCBI gene (formerly Entrezgene)%3BAcc:285407]
ENSG00000099194	2.7981	1.92e-67	SCD	stearoyl-CoA desaturase [Source:HGNC Symbol%3BAcc:HGNC:10571]
ENSG00000080031	2.79804	4.25e-49	PTPRH	protein tyrosine phosphatase receptor type H [Source:HGNC Symbol%3BAcc:HGNC:9672]
ENSG00000161249	2.7964	2.63e-31	DMKN	dermokine [Source:HGNC Symbol%3BAcc:HGNC:25063]
ENSG00000160323	2.79498	1.52e-07	ADAMTS13	ADAM metallopeptidase with thrombospondin type 1 motif 13 [Source:HGNC Symbol%3BAcc:HGNC:1366]
ENSG00000139174	2.79449	8.27e-18	PRICKLE1	prickle planar cell polarity protein 1 [Source:HGNC Symbol%3BAcc:HGNC:17019]
ENSG00000062524	2.79177	0.0408614	LTK	leukocyte receptor tyrosine kinase [Source:HGNC Symbol%3BAcc:HGNC:6721]
ENSG00000135124	2.78889	2.51e-10	P2RX4	purinergic receptor P2X 4 [Source:HGNC Symbol%3BAcc:HGNC:8535]
ENSG00000126458	2.78753	1.32e-63	RRAS	RAS related [Source:HGNC Symbol%3BAcc:HGNC:10447]
ENSG00000261371	2.78692	0.0113942	PECAM1	platelet and endothelial cell adhesion molecule 1 [Source:HGNC Symbol%3BAcc:HGNC:8823]
ENSG00000144406	2.78667	2.43e-05	UNC80	unc-80 homolog%2C NALCN channel complex subunit [Source:HGNC Symbol%3BAcc:HGNC:26582]
ENSG00000164434	2.78504	1.78e-21	FABP7	fatty acid binding protein 7 [Source:HGNC Symbol%3BAcc:HGNC:3562]
ENSG00000179593	2.78394	0.0128175	ALOX15B	arachidonate 15-lipoxygenase type B [Source:HGNC Symbol%3BAcc:HGNC:434]
ENSG00000160606	2.78328	1.45e-29	TLCD1	TLC domain containing 1 [Source:HGNC Symbol%3BAcc:HGNC:25177]
ENSG00000175294	2.78201	5.53e-31	CATSPER1	cation channel sperm associated 1 [Source:HGNC Symbol%3BAcc:HGNC:17116]
ENSG00000169891	2.77985	0.0151503	REPS2	RALBP1 associated Eps domain containing 2 [Source:HGNC Symbol%3BAcc:HGNC:9963]
ENSG00000133874	2.77901	6.77e-07	RNF122	ring finger protein 122 [Source:HGNC Symbol%3BAcc:HGNC:21147]
ENSG00000132639	2.77787	7.91e-10	SNAP25	synaptosome associated protein 25 [Source:HGNC Symbol%3BAcc:HGNC:11132]
ENSG00000072818	2.77744	0.00649317	ACAP1	ArfGAP with coiled-coil%2C ankyrin repeat and PH domains 1 [Source:HGNC Symbol%3BAcc:HGNC:16467]
ENSG00000141738	2.77663	0.0234228	GRB7	growth factor receptor bound protein 7 [Source:HGNC Symbol%3BAcc:HGNC:4567]
ENSG00000265763	2.7687	2.61e-05	ZNF488	zinc finger protein 488 [Source:HGNC Symbol%3BAcc:HGNC:23535]
ENSG00000092529	2.7673	0.0295864	CAPN3	calpain 3 [Source:HGNC Symbol%3BAcc:HGNC:1480]
ENSG00000273274	2.76555	4.7e-07	ZBTB8B	zinc finger and BTB domain containing 8B [Source:HGNC Symbol%3BAcc:HGNC:37057]
ENSG00000248238	2.76396	0.000695034	LINC02438	long intergenic non-protein coding RNA 2438 [Source:HGNC Symbol%3BAcc:HGNC:53370]
ENSG00000088543	2.76381	1.08e-23	C3orf18	chromosome 3 open reading frame 18 [Source:HGNC Symbol%3BAcc:HGNC:24837]
ENSG00000267272	2.76115	0.0252756	LINC01140	long intergenic non-protein coding RNA 1140 [Source:HGNC Symbol%3BAcc:HGNC:27922]
ENSG00000267577	2.76066	0.000579103	DNAAF3-AS1	DNAAF3 antisense RNA 1 [Source:HGNC Symbol%3BAcc:HGNC:55292]
ENSG00000158270	2.76021	1.51e-12	COLEC12	collectin subfamily member 12 [Source:HGNC Symbol%3BAcc:HGNC:16016]
ENSG00000254995	2.7596	0.0245068	STX16-NPEPL1	STX16-NPEPL1 readthrough (NMD candidate) [Source:HGNC Symbol%3BAcc:HGNC:41993]
ENSG00000151150	2.75697	1.42e-52	ANK3	ankyrin 3 [Source:HGNC Symbol%3BAcc:HGNC:494]
ENSG00000148288	2.75587	7.75e-24	GBGT1	globoside alpha-1%2C3-N-acetylgalactosaminyltransferase 1 (FORS blood group) [Source:HGNC Symbol%3BAcc:HGNC:20460]
ENSG00000200087	2.75543	0.000803591	SNORA73B	small nucleolar RNA%2C H/ACA box 73B [Source:HGNC Symbol%3BAcc:HGNC:10116]
ENSG00000185306	2.75426	0.0129069	C12orf56	chromosome 12 open reading frame 56 [Source:HGNC Symbol%3BAcc:HGNC:26967]
ENSG00000184588	2.75416	5.11e-18	PDE4B	phosphodiesterase 4B [Source:HGNC Symbol%3BAcc:HGNC:8781]
ENSG00000115255	2.75206	1.68e-20	REEP6	receptor accessory protein 6 [Source:HGNC Symbol%3BAcc:HGNC:30078]
ENSG00000153902	2.75114	0.000664135	LGI4	leucine rich repeat LGI family member 4 [Source:HGNC Symbol%3BAcc:HGNC:18712]
ENSG00000134986	2.75113	5.74e-82	NREP	neuronal regeneration related protein [Source:HGNC Symbol%3BAcc:HGNC:16834]
ENSG00000267309	2.74893	6.72e-10	ZNF566-AS1	ZNF566 antisense RNA 1 [Source:HGNC Symbol%3BAcc:HGNC:55301]
ENSG00000185862	2.74787	0.0159639	EVI2B	ecotropic viral integration site 2B [Source:HGNC Symbol%3BAcc:HGNC:3500]
ENSG00000231527	2.74739	8.67e-06	FAM27C	family with sequence similarity 27 member C [Source:HGNC Symbol%3BAcc:HGNC:23668]
ENSG00000168071	2.74577	3.18e-11	CCDC88B	coiled-coil domain containing 88B [Source:HGNC Symbol%3BAcc:HGNC:26757]
ENSG00000197465	2.74485	0.0211483	GYPE	glycophorin E (MNS blood group) [Source:HGNC Symbol%3BAcc:HGNC:4705]
ENSG00000184384	2.74365	8.83e-33	MAML2	mastermind like transcriptional coactivator 2 [Source:HGNC Symbol%3BAcc:HGNC:16259]
ENSG00000167103	2.74326	5.61e-07	PIP5KL1	phosphatidylinositol-4-phosphate 5-kinase like 1 [Source:HGNC Symbol%3BAcc:HGNC:28711]
ENSG00000167614	2.74026	0.0132238	TTYH1	tweety family member 1 [Source:HGNC Symbol%3BAcc:HGNC:13476]
ENSG00000072954	2.74002	9.36e-19	TMEM38A	transmembrane protein 38A [Source:HGNC Symbol%3BAcc:HGNC:28462]
ENSG00000102854	2.73914	3.44e-07	MSLN	mesothelin [Source:HGNC Symbol%3BAcc:HGNC:7371]
ENSG00000203756	2.73908	0.0255768	TMEM244	transmembrane protein 244 [Source:HGNC Symbol%3BAcc:HGNC:21571]
ENSG00000167700	2.73792	3.64e-24	MFSD3	major facilitator superfamily domain containing 3 [Source:HGNC Symbol%3BAcc:HGNC:25157]
ENSG00000234684	2.7331	8.17e-13	SDCBP2-AS1	SDCBP2 antisense RNA 1 [Source:HGNC Symbol%3BAcc:HGNC:44314]
ENSG00000060642	2.73307	5.2e-39	PIGV	phosphatidylinositol glycan anchor biosynthesis class V [Source:HGNC Symbol%3BAcc:HGNC:26031]
ENSG00000114547	2.73239	9.52e-13	ROPN1B	rhophilin associated tail protein 1B [Source:HGNC Symbol%3BAcc:HGNC:31927]
ENSG00000253846	2.73166	1.36e-16	PCDHGA10	protocadherin gamma subfamily A%2C 10 [Source:HGNC Symbol%3BAcc:HGNC:8697]
ENSG00000257743	2.73101	1.64e-23	MGAM2	maltase-glucoamylase 2 (putative) [Source:HGNC Symbol%3BAcc:HGNC:28101]
ENSG00000198121	2.72948	5.61e-07	LPAR1	lysophosphatidic acid receptor 1 [Source:HGNC Symbol%3BAcc:HGNC:3166]
ENSG00000150893	2.72745	4.14e-32	FREM2	FRAS1 related extracellular matrix 2 [Source:HGNC Symbol%3BAcc:HGNC:25396]
ENSG00000139549	2.72703	1.47e-07	DHH	desert hedgehog signaling molecule [Source:HGNC Symbol%3BAcc:HGNC:2865]
ENSG00000182568	2.72686	4.51e-26	SATB1	SATB homeobox 1 [Source:HGNC Symbol%3BAcc:HGNC:10541]
ENSG00000228459	2.72637	1.14e-07	LINC01546	long intergenic non-protein coding RNA 1546 [Source:HGNC Symbol%3BAcc:HGNC:27336]
ENSG00000162194	2.7259	3.6e-29	LBHD1	LBH domain containing 1 [Source:HGNC Symbol%3BAcc:HGNC:28351]
ENSG00000256268	2.72422	2.02e-12	LINC02454	long intergenic non-protein coding RNA 2454 [Source:HGNC Symbol%3BAcc:HGNC:53387]
ENSG00000120915	2.7229	0.0021086	EPHX2	epoxide hydrolase 2 [Source:HGNC Symbol%3BAcc:HGNC:3402]
ENSG00000139219	2.72244	0.000397166	COL2A1	collagen type II alpha 1 chain [Source:HGNC Symbol%3BAcc:HGNC:2200]
ENSG00000172828	2.72226	1.12e-06	CES3	carboxylesterase 3 [Source:HGNC Symbol%3BAcc:HGNC:1865]
ENSG00000157613	2.71958	0.0164691	CREB3L1	cAMP responsive element binding protein 3 like 1 [Source:HGNC Symbol%3BAcc:HGNC:18856]
ENSG00000242110	2.71708	4.47e-29	AMACR	alpha-methylacyl-CoA racemase [Source:HGNC Symbol%3BAcc:HGNC:451]
ENSG00000138741	2.71182	7.12e-06	TRPC3	transient receptor potential cation channel subfamily C member 3 [Source:HGNC Symbol%3BAcc:HGNC:12335]
ENSG00000148600	2.70905	3.78e-07	CDHR1	cadherin related family member 1 [Source:HGNC Symbol%3BAcc:HGNC:14550]
ENSG00000090554	2.70762	8.89e-10	FLT3LG	fms related receptor tyrosine kinase 3 ligand [Source:HGNC Symbol%3BAcc:HGNC:3766]
ENSG00000181982	2.70755	2.37e-14	CCDC149	coiled-coil domain containing 149 [Source:HGNC Symbol%3BAcc:HGNC:25405]
ENSG00000105963	2.70723	1.62e-06	ADAP1	ArfGAP with dual PH domains 1 [Source:HGNC Symbol%3BAcc:HGNC:16486]
ENSG00000228672	2.70578	6.21e-08	PROB1	proline rich basic protein 1 [Source:HGNC Symbol%3BAcc:HGNC:41906]
ENSG00000182791	2.70022	0.00345991	CCDC87	coiled-coil domain containing 87 [Source:HGNC Symbol%3BAcc:HGNC:25579]
ENSG00000251396	2.70001	1.66e-19	LINC01301	long intergenic non-protein coding RNA 1301 [Source:HGNC Symbol%3BAcc:HGNC:50464]
ENSG00000267060	2.69922	1.26e-05	PTGES3L	prostaglandin E synthase 3 like [Source:HGNC Symbol%3BAcc:HGNC:43943]
ENSG00000277443	2.69845	3.54e-94	MARCKS	myristoylated alanine rich protein kinase C substrate [Source:HGNC Symbol%3BAcc:HGNC:6759]
ENSG00000165801	2.69788	1.22e-70	ARHGEF40	Rho guanine nucleotide exchange factor 40 [Source:HGNC Symbol%3BAcc:HGNC:25516]
ENSG00000271646	2.69654	1.33e-12	IRF2-DT	IRF2 divergent transcript [Source:HGNC Symbol%3BAcc:HGNC:54871]
ENSG00000110693	2.69646	1.3e-12	SOX6	SRY-box transcription factor 6 [Source:HGNC Symbol%3BAcc:HGNC:16421]
ENSG00000121413	2.69634	2.3e-22	ZSCAN18	zinc finger and SCAN domain containing 18 [Source:HGNC Symbol%3BAcc:HGNC:21037]
ENSG00000262583	2.69147	0.0110875	TMEM231P1	TMEM231 pseudogene 1 [Source:HGNC Symbol%3BAcc:HGNC:53870]
ENSG00000108821	2.69144	0.000198112	COL1A1	collagen type I alpha 1 chain [Source:HGNC Symbol%3BAcc:HGNC:2197]
ENSG00000254389	2.69065	7.76e-11	RHPN1-AS1	RHPN1 antisense RNA 1 (head to head) [Source:HGNC Symbol%3BAcc:HGNC:28457]
ENSG00000213722	2.68965	3.72e-42	DDAH2	dimethylarginine dimethylaminohydrolase 2 [Source:HGNC Symbol%3BAcc:HGNC:2716]
ENSG00000277363	2.68749	2.85e-35	SRCIN1	SRC kinase signaling inhibitor 1 [Source:HGNC Symbol%3BAcc:HGNC:29506]
ENSG00000261366	2.68716	0.0393321	MANEA-DT	MANEA divergent transcript [Source:HGNC Symbol%3BAcc:HGNC:43732]
ENSG00000064687	2.68492	3.28e-18	ABCA7	ATP binding cassette subfamily A member 7 [Source:HGNC Symbol%3BAcc:HGNC:37]
ENSG00000074590	2.68435	5.61e-24	NUAK1	NUAK family kinase 1 [Source:HGNC Symbol%3BAcc:HGNC:14311]
ENSG00000151962	2.68424	0.00342752	RBM46	RNA binding motif protein 46 [Source:HGNC Symbol%3BAcc:HGNC:28401]
ENSG00000103034	2.68283	1.32e-73	NDRG4	NDRG family member 4 [Source:HGNC Symbol%3BAcc:HGNC:14466]
ENSG00000253873	2.68196	1.94e-06	PCDHGA11	protocadherin gamma subfamily A%2C 11 [Source:HGNC Symbol%3BAcc:HGNC:8698]
ENSG00000135643	2.68182	4.04e-05	KCNMB4	potassium calcium-activated channel subfamily M regulatory beta subunit 4 [Source:HGNC Symbol%3BAcc:HGNC:6289]
ENSG00000233922	2.68058	6.84e-08	LINC01694	long intergenic non-protein coding RNA 1694 [Source:HGNC Symbol%3BAcc:HGNC:52481]
ENSG00000018236	2.67849	2.14e-20	CNTN1	contactin 1 [Source:HGNC Symbol%3BAcc:HGNC:2171]
ENSG00000230306	2.67709	0.00783374	BANF1P2	BANF1 pseudogene 2 [Source:HGNC Symbol%3BAcc:HGNC:23426]
ENSG00000119431	2.67595	1.2e-16	HDHD3	haloacid dehalogenase like hydrolase domain containing 3 [Source:HGNC Symbol%3BAcc:HGNC:28171]
ENSG00000144847	2.67538	1.49e-11	IGSF11	immunoglobulin superfamily member 11 [Source:HGNC Symbol%3BAcc:HGNC:16669]
ENSG00000128165	2.67354	9.82e-20	ADM2	adrenomedullin 2 [Source:HGNC Symbol%3BAcc:HGNC:28898]
ENSG00000273382	2.67026	2.58e-06	TMEM167B-DT	TMEM167B divergent transcript [Source:HGNC Symbol%3BAcc:HGNC:55076]
ENSG00000231351	2.66844	5.47e-05	WBP1P1	WBP1 pseudogene 1 [Source:HGNC Symbol%3BAcc:HGNC:54567]
ENSG00000277778	2.66311	0.0257796	PGM5P2	phosphoglucomutase 5 pseudogene 2 [Source:HGNC Symbol%3BAcc:HGNC:18965]
ENSG00000147724	2.66303	0.0492644	FAM135B	family with sequence similarity 135 member B [Source:HGNC Symbol%3BAcc:HGNC:28029]
ENSG00000178343	2.66228	5.49e-05	SHISA3	shisa family member 3 [Source:HGNC Symbol%3BAcc:HGNC:25159]
ENSG00000130477	2.66186	1.59e-12	UNC13A	unc-13 homolog A [Source:HGNC Symbol%3BAcc:HGNC:23150]
ENSG00000117586	2.66163	0.00193207	TNFSF4	TNF superfamily member 4 [Source:HGNC Symbol%3BAcc:HGNC:11934]
ENSG00000243279	2.66116	8.32e-37	PRAF2	PRA1 domain family member 2 [Source:HGNC Symbol%3BAcc:HGNC:28911]
ENSG00000152284	2.65967	3.15e-09	TCF7L1	transcription factor 7 like 1 [Source:HGNC Symbol%3BAcc:HGNC:11640]
ENSG00000123700	2.65799	9.46e-17	KCNJ2	potassium inwardly rectifying channel subfamily J member 2 [Source:HGNC Symbol%3BAcc:HGNC:6263]
ENSG00000171450	2.65724	0.000182351	CDK5R2	cyclin dependent kinase 5 regulatory subunit 2 [Source:HGNC Symbol%3BAcc:HGNC:1776]
ENSG00000100298	2.65666	1.4e-05	APOBEC3H	apolipoprotein B mRNA editing enzyme catalytic subunit 3H [Source:HGNC Symbol%3BAcc:HGNC:24100]
ENSG00000105519	2.65514	1.06e-45	CAPS	calcyphosine [Source:HGNC Symbol%3BAcc:HGNC:1487]
ENSG00000107551	2.64885	4.52e-15	RASSF4	Ras association domain family member 4 [Source:HGNC Symbol%3BAcc:HGNC:20793]
ENSG00000196730	2.64867	1.3e-21	DAPK1	death associated protein kinase 1 [Source:HGNC Symbol%3BAcc:HGNC:2674]
ENSG00000126895	2.64861	0.0268019	AVPR2	arginine vasopressin receptor 2 [Source:HGNC Symbol%3BAcc:HGNC:897]
ENSG00000160813	2.6452	9.36e-37	PPP1R35	protein phosphatase 1 regulatory subunit 35 [Source:HGNC Symbol%3BAcc:HGNC:28320]
ENSG00000175274	2.64509	3.21e-33	TP53I11	tumor protein p53 inducible protein 11 [Source:HGNC Symbol%3BAcc:HGNC:16842]
ENSG00000081189	2.64389	3.36e-51	MEF2C	myocyte enhancer factor 2C [Source:HGNC Symbol%3BAcc:HGNC:6996]
ENSG00000138172	2.64381	7.56e-69	CALHM2	calcium homeostasis modulator family member 2 [Source:HGNC Symbol%3BAcc:HGNC:23493]
ENSG00000213931	2.64334	2.71e-22	HBE1	hemoglobin subunit epsilon 1 [Source:HGNC Symbol%3BAcc:HGNC:4830]
ENSG00000115525	2.63702	4.77e-56	ST3GAL5	ST3 beta-galactoside alpha-2%2C3-sialyltransferase 5 [Source:HGNC Symbol%3BAcc:HGNC:10872]
ENSG00000197208	2.63449	6.18e-15	SLC22A4	solute carrier family 22 member 4 [Source:HGNC Symbol%3BAcc:HGNC:10968]
ENSG00000197142	2.63281	9.53e-05	ACSL5	acyl-CoA synthetase long chain family member 5 [Source:HGNC Symbol%3BAcc:HGNC:16526]
ENSG00000166396	2.63	6.28e-12	SERPINB7	serpin family B member 7 [Source:HGNC Symbol%3BAcc:HGNC:13902]
ENSG00000263327	2.62964	0.00339772	TAPT1-AS1	TAPT1 antisense RNA 1 (head to head) [Source:HGNC Symbol%3BAcc:HGNC:26832]
ENSG00000137968	2.62956	1.39e-13	SLC44A5	solute carrier family 44 member 5 [Source:HGNC Symbol%3BAcc:HGNC:28524]
ENSG00000168056	2.62921	4.87e-82	LTBP3	latent transforming growth factor beta binding protein 3 [Source:HGNC Symbol%3BAcc:HGNC:6716]
ENSG00000137474	2.62909	0.00010332	MYO7A	myosin VIIA [Source:HGNC Symbol%3BAcc:HGNC:7606]
ENSG00000127124	2.62858	1.29e-44	HIVEP3	HIVEP zinc finger 3 [Source:HGNC Symbol%3BAcc:HGNC:13561]
ENSG00000206561	2.62821	0.0011834	COLQ	collagen like tail subunit of asymmetric acetylcholinesterase [Source:HGNC Symbol%3BAcc:HGNC:2226]
ENSG00000237187	2.62539	1.31e-10	NR2F1-AS1	NR2F1 antisense RNA 1 [Source:HGNC Symbol%3BAcc:HGNC:48622]
ENSG00000168490	2.62259	5.77e-09	PHYHIP	phytanoyl-CoA 2-hydroxylase interacting protein [Source:HGNC Symbol%3BAcc:HGNC:16865]
ENSG00000147041	2.62066	6.65e-44	SYTL5	synaptotagmin like 5 [Source:HGNC Symbol%3BAcc:HGNC:15589]
ENSG00000266733	2.62017	0.00106746	TBC1D29P	TBC1 domain family member 29%2C pseudogene [Source:HGNC Symbol%3BAcc:HGNC:24509]
ENSG00000173546	2.61836	2.36e-121	CSPG4	chondroitin sulfate proteoglycan 4 [Source:HGNC Symbol%3BAcc:HGNC:2466]
ENSG00000162004	2.61832	1.84e-10	CCDC78	coiled-coil domain containing 78 [Source:HGNC Symbol%3BAcc:HGNC:14153]
ENSG00000164088	2.61826	2.23e-52	PPM1M	protein phosphatase%2C Mg2+/Mn2+ dependent 1M [Source:HGNC Symbol%3BAcc:HGNC:26506]
ENSG00000120324	2.61804	7.51e-10	PCDHB10	protocadherin beta 10 [Source:HGNC Symbol%3BAcc:HGNC:8681]
ENSG00000173581	2.61771	6.64e-54	CCDC106	coiled-coil domain containing 106 [Source:HGNC Symbol%3BAcc:HGNC:30181]
ENSG00000182796	2.61674	8.99e-31	TMEM198B	transmembrane protein 198B (pseudogene) [Source:HGNC Symbol%3BAcc:HGNC:43629]
ENSG00000227051	2.61303	1.33e-13	C14orf132	chromosome 14 open reading frame 132 [Source:HGNC Symbol%3BAcc:HGNC:20346]
ENSG00000123999	2.61246	0.000699793	INHA	inhibin subunit alpha [Source:HGNC Symbol%3BAcc:HGNC:6065]
ENSG00000159214	2.61105	1.46e-17	CCDC24	coiled-coil domain containing 24 [Source:HGNC Symbol%3BAcc:HGNC:28688]
ENSG00000230798	2.60958	6.27e-32	FOXD3-AS1	FOXD3 antisense RNA 1 [Source:HGNC Symbol%3BAcc:HGNC:40241]
ENSG00000156453	2.60952	2.13e-92	PCDH1	protocadherin 1 [Source:HGNC Symbol%3BAcc:HGNC:8655]
ENSG00000260630	2.60828	1.39e-05	SNAI3-AS1	SNAI3 antisense RNA 1 [Source:HGNC Symbol%3BAcc:HGNC:28327]
ENSG00000125731	2.60659	0.00133867	SH2D3A	SH2 domain containing 3A [Source:HGNC Symbol%3BAcc:HGNC:16885]
ENSG00000232284	2.60298	0.000173834	GNG12-AS1	GNG12%2C DIRAS3 and WLS antisense RNA 1 [Source:HGNC Symbol%3BAcc:HGNC:43938]
ENSG00000123570	2.60254	1.18e-06	RAB9B	RAB9B%2C member RAS oncogene family [Source:HGNC Symbol%3BAcc:HGNC:14090]
ENSG00000214106	2.59799	8.11e-15	PAXIP1-AS2	PAXIP1 antisense RNA 2 [Source:HGNC Symbol%3BAcc:HGNC:48958]
ENSG00000092758	2.59696	3.62e-18	COL9A3	collagen type IX alpha 3 chain [Source:HGNC Symbol%3BAcc:HGNC:2219]
ENSG00000163354	2.59631	0.00550462	DCST2	DC-STAMP domain containing 2 [Source:HGNC Symbol%3BAcc:HGNC:26562]
ENSG00000173801	2.59623	2.78e-23	JUP	junction plakoglobin [Source:HGNC Symbol%3BAcc:HGNC:6207]
ENSG00000236104	2.5959	2.87e-38	ZBTB22	zinc finger and BTB domain containing 22 [Source:HGNC Symbol%3BAcc:HGNC:13085]
ENSG00000127863	2.59543	1.06e-56	TNFRSF19	TNF receptor superfamily member 19 [Source:HGNC Symbol%3BAcc:HGNC:11915]
ENSG00000183632	2.59416	0.00155055	TP53TG3	TP53 target 3 [Source:HGNC Symbol%3BAcc:HGNC:30759]
ENSG00000162390	2.59257	0.00140492	ACOT11	acyl-CoA thioesterase 11 [Source:HGNC Symbol%3BAcc:HGNC:18156]
ENSG00000197565	2.59208	1.38e-06	COL4A6	collagen type IV alpha 6 chain [Source:HGNC Symbol%3BAcc:HGNC:2208]
ENSG00000221869	2.58969	1.93e-22	CEBPD	CCAAT enhancer binding protein delta [Source:HGNC Symbol%3BAcc:HGNC:1835]
ENSG00000101335	2.58735	3.48e-29	MYL9	myosin light chain 9 [Source:HGNC Symbol%3BAcc:HGNC:15754]
ENSG00000267751	2.58648	1.08e-10	BSG-AS1	BSG antisense RNA 1 [Source:HGNC Symbol%3BAcc:HGNC:55286]
ENSG00000168528	2.58597	1.76e-42	SERINC2	serine incorporator 2 [Source:HGNC Symbol%3BAcc:HGNC:23231]
ENSG00000099337	2.58429	8.77e-15	KCNK6	potassium two pore domain channel subfamily K member 6 [Source:HGNC Symbol%3BAcc:HGNC:6281]
ENSG00000172350	2.58106	0.000202612	ABCG4	ATP binding cassette subfamily G member 4 [Source:HGNC Symbol%3BAcc:HGNC:13884]
ENSG00000205593	2.58012	1.66e-06	DENND6B	DENN domain containing 6B [Source:HGNC Symbol%3BAcc:HGNC:32690]
ENSG00000221968	2.57773	4.97e-32	FADS3	fatty acid desaturase 3 [Source:HGNC Symbol%3BAcc:HGNC:3576]
ENSG00000165821	2.57602	5.28e-19	SALL2	spalt like transcription factor 2 [Source:HGNC Symbol%3BAcc:HGNC:10526]
ENSG00000102409	2.57477	1.39e-29	BEX4	brain expressed X-linked 4 [Source:HGNC Symbol%3BAcc:HGNC:25475]
ENSG00000104833	2.57464	2.58e-14	TUBB4A	tubulin beta 4A class IVa [Source:HGNC Symbol%3BAcc:HGNC:20774]
ENSG00000174938	2.57442	3.6e-36	SEZ6L2	seizure related 6 homolog like 2 [Source:HGNC Symbol%3BAcc:HGNC:30844]
ENSG00000176887	2.57407	2.55e-108	SOX11	SRY-box transcription factor 11 [Source:HGNC Symbol%3BAcc:HGNC:11191]
ENSG00000148082	2.57397	0.00874374	SHC3	SHC adaptor protein 3 [Source:HGNC Symbol%3BAcc:HGNC:18181]
ENSG00000233937	2.57334	4.77e-26	CTC-338M12.4	uncharacterized LOC101928649 [Source:NCBI gene (formerly Entrezgene)%3BAcc:101928649]
ENSG00000123342	2.57224	3.17e-09	MMP19	matrix metallopeptidase 19 [Source:HGNC Symbol%3BAcc:HGNC:7165]
ENSG00000136944	2.57154	4.4e-09	LMX1B	LIM homeobox transcription factor 1 beta [Source:HGNC Symbol%3BAcc:HGNC:6654]
ENSG00000253366	2.56703	0.0285207	GUSBP16	GUSB pseudogene 16 [Source:HGNC Symbol%3BAcc:HGNC:54498]
ENSG00000176678	2.56262	2.84e-06	FOXL1	forkhead box L1 [Source:HGNC Symbol%3BAcc:HGNC:3817]
ENSG00000170381	2.5604	5.96e-11	SEMA3E	semaphorin 3E [Source:HGNC Symbol%3BAcc:HGNC:10727]
ENSG00000107902	2.55891	3.26e-18	LHPP	phospholysine phosphohistidine inorganic pyrophosphate phosphatase [Source:HGNC Symbol%3BAcc:HGNC:30042]
ENSG00000101188	2.55882	5.51e-34	NTSR1	neurotensin receptor 1 [Source:HGNC Symbol%3BAcc:HGNC:8039]
ENSG00000105404	2.55815	1.41e-29	RABAC1	Rab acceptor 1 [Source:HGNC Symbol%3BAcc:HGNC:9794]
ENSG00000145819	2.55766	1.1e-22	ARHGAP26	Rho GTPase activating protein 26 [Source:HGNC Symbol%3BAcc:HGNC:17073]
ENSG00000239605	2.55735	0.00117466	STPG4	sperm-tail PG-rich repeat containing 4 [Source:HGNC Symbol%3BAcc:HGNC:26850]
ENSG00000267265	2.55482	0.0275205	GP6-AS1	GP6 antisense RNA 1 [Source:HGNC Symbol%3BAcc:HGNC:55305]
ENSG00000198113	2.55433	9.72e-14	TOR4A	torsin family 4 member A [Source:HGNC Symbol%3BAcc:HGNC:25981]
ENSG00000111319	2.55311	0.0021207	SCNN1A	sodium channel epithelial 1 subunit alpha [Source:HGNC Symbol%3BAcc:HGNC:10599]
ENSG00000143178	2.5513	1.05e-10	TBX19	T-box transcription factor 19 [Source:HGNC Symbol%3BAcc:HGNC:11596]
ENSG00000223760	2.55044	0.0059437	MED15P9	mediator complex subunit 15 pseudogene 9 [Source:HGNC Symbol%3BAcc:HGNC:44130]
ENSG00000162630	2.55018	0.0170967	B3GALT2	beta-1%2C3-galactosyltransferase 2 [Source:HGNC Symbol%3BAcc:HGNC:917]
ENSG00000105516	2.54997	1.45e-17	DBP	D-box binding PAR bZIP transcription factor [Source:HGNC Symbol%3BAcc:HGNC:2697]
ENSG00000261971	2.54902	2.25e-17	MMP25-AS1	MMP25 antisense RNA 1 [Source:HGNC Symbol%3BAcc:HGNC:51372]
ENSG00000173237	2.54752	0.00964318	C11orf86	chromosome 11 open reading frame 86 [Source:HGNC Symbol%3BAcc:HGNC:34442]
ENSG00000130508	2.5473	3.11e-32	PXDN	peroxidasin [Source:HGNC Symbol%3BAcc:HGNC:14966]
ENSG00000253414	2.54726	0.00523701	LINC01605	long intergenic non-protein coding RNA 1605 [Source:NCBI gene (formerly Entrezgene)%3BAcc:100507420]
ENSG00000150625	2.54691	0.00623957	GPM6A	glycoprotein M6A [Source:HGNC Symbol%3BAcc:HGNC:4460]
ENSG00000165072	2.5424	0.00766857	MAMDC2	MAM domain containing 2 [Source:HGNC Symbol%3BAcc:HGNC:23673]
ENSG00000176945	2.54075	0.0230483	MUC20	mucin 20%2C cell surface associated [Source:HGNC Symbol%3BAcc:HGNC:23282]
ENSG00000123329	2.54016	9.41e-09	ARHGAP9	Rho GTPase activating protein 9 [Source:HGNC Symbol%3BAcc:HGNC:14130]
ENSG00000250091	2.53954	0.000483416	DNAH10OS	dynein axonemal heavy chain 10 opposite strand [Source:HGNC Symbol%3BAcc:HGNC:37121]
ENSG00000188158	2.53738	8.28e-12	NHS	NHS actin remodeling regulator [Source:HGNC Symbol%3BAcc:HGNC:7820]
ENSG00000206344	2.53711	0.00216438	HCG27	HLA complex group 27 [Source:HGNC Symbol%3BAcc:HGNC:27366]
ENSG00000014914	2.53439	1.55e-14	MTMR11	myotubularin related protein 11 [Source:HGNC Symbol%3BAcc:HGNC:24307]
ENSG00000105227	2.53279	3.74e-08	PRX	periaxin [Source:HGNC Symbol%3BAcc:HGNC:13797]
ENSG00000143994	2.53134	0.00105714	ABHD1	abhydrolase domain containing 1 [Source:HGNC Symbol%3BAcc:HGNC:17553]
ENSG00000102109	2.53087	4.49e-06	PCSK1N	proprotein convertase subtilisin/kexin type 1 inhibitor [Source:HGNC Symbol%3BAcc:HGNC:17301]
ENSG00000167565	2.53069	1.49e-27	SERTAD3	SERTA domain containing 3 [Source:HGNC Symbol%3BAcc:HGNC:17931]
ENSG00000162631	2.52918	6.28e-06	NTNG1	netrin G1 [Source:HGNC Symbol%3BAcc:HGNC:23319]
ENSG00000224309	2.52915	0.00634831	ANKRD30BP2	ankyrin repeat domain 30B pseudogene 2 [Source:HGNC Symbol%3BAcc:HGNC:16620]
ENSG00000223345	2.52865	0.00012017	H2BP1	H2B histone pseudogene 1 [Source:HGNC Symbol%3BAcc:HGNC:20560]
ENSG00000100342	2.5282	4.87e-09	APOL1	apolipoprotein L1 [Source:HGNC Symbol%3BAcc:HGNC:618]
ENSG00000186907	2.52752	5.24e-10	RTN4RL2	reticulon 4 receptor like 2 [Source:HGNC Symbol%3BAcc:HGNC:23053]
ENSG00000135452	2.52719	4e-32	TSPAN31	tetraspanin 31 [Source:HGNC Symbol%3BAcc:HGNC:10539]
ENSG00000121236	2.52569	3.63e-14	TRIM6	tripartite motif containing 6 [Source:HGNC Symbol%3BAcc:HGNC:16277]
ENSG00000128268	2.52523	2.08e-08	MGAT3	beta-1%2C4-mannosyl-glycoprotein 4-beta-N-acetylglucosaminyltransferase [Source:HGNC Symbol%3BAcc:HGNC:7046]
ENSG00000142920	2.52437	4.3e-32	AZIN2	antizyme inhibitor 2 [Source:HGNC Symbol%3BAcc:HGNC:29957]
ENSG00000143126	2.5236	2.34e-45	CELSR2	cadherin EGF LAG seven-pass G-type receptor 2 [Source:HGNC Symbol%3BAcc:HGNC:3231]
ENSG00000129990	2.5232	1.15e-08	SYT5	synaptotagmin 5 [Source:HGNC Symbol%3BAcc:HGNC:11513]
ENSG00000139973	2.52278	0.00561682	SYT16	synaptotagmin 16 [Source:HGNC Symbol%3BAcc:HGNC:23142]
ENSG00000172915	2.52156	9.21e-18	NBEA	neurobeachin [Source:HGNC Symbol%3BAcc:HGNC:7648]
ENSG00000188501	2.51786	1.94e-48	LCTL	lactase like [Source:HGNC Symbol%3BAcc:HGNC:15583]
ENSG00000180245	2.51779	0.0338152	RRH	retinal pigment epithelium-derived rhodopsin homolog [Source:HGNC Symbol%3BAcc:HGNC:10450]
ENSG00000206337	2.51726	5.74e-23	HCP5	HLA complex P5 [Source:HGNC Symbol%3BAcc:HGNC:21659]
ENSG00000163273	2.51682	5.59e-10	NPPC	natriuretic peptide C [Source:HGNC Symbol%3BAcc:HGNC:7941]
ENSG00000109072	2.51521	0.0333171	VTN	vitronectin [Source:HGNC Symbol%3BAcc:HGNC:12724]
ENSG00000231817	2.51289	9e-25	LINC01198	long intergenic non-protein coding RNA 1198 [Source:HGNC Symbol%3BAcc:HGNC:49598]
ENSG00000187566	2.51154	0.0135643	NHLRC1	NHL repeat containing E3 ubiquitin protein ligase 1 [Source:HGNC Symbol%3BAcc:HGNC:21576]
ENSG00000135722	2.51001	2.92e-06	FBXL8	F-box and leucine rich repeat protein 8 [Source:HGNC Symbol%3BAcc:HGNC:17875]
ENSG00000246223	2.50805	0.0440846	LINC01550	long intergenic non-protein coding RNA 1550 [Source:HGNC Symbol%3BAcc:HGNC:20111]
ENSG00000150347	2.50778	1.14e-41	ARID5B	AT-rich interaction domain 5B [Source:HGNC Symbol%3BAcc:HGNC:17362]
ENSG00000227372	2.50697	6.04e-35	TP73-AS1	TP73 antisense RNA 1 [Source:HGNC Symbol%3BAcc:HGNC:29052]
ENSG00000141655	2.50495	7.58e-05	TNFRSF11A	TNF receptor superfamily member 11a [Source:HGNC Symbol%3BAcc:HGNC:11908]
ENSG00000106511	2.50423	2.46e-115	MEOX2	mesenchyme homeobox 2 [Source:HGNC Symbol%3BAcc:HGNC:7014]
ENSG00000224424	2.5031	6.38e-10	PRKAR2A-AS1	PRKAR2A antisense RNA 1 [Source:HGNC Symbol%3BAcc:HGNC:40471]
ENSG00000261934	2.50128	7.31e-05	PCDHGA9	protocadherin gamma subfamily A%2C 9 [Source:HGNC Symbol%3BAcc:HGNC:8707]
ENSG00000169562	2.50017	2.44e-39	GJB1	gap junction protein beta 1 [Source:HGNC Symbol%3BAcc:HGNC:4283]
ENSG00000169992	2.49983	1.87e-70	NLGN2	neuroligin 2 [Source:HGNC Symbol%3BAcc:HGNC:14290]
ENSG00000075826	2.49947	6.73e-06	SEC31B	SEC31 homolog B%2C COPII coat complex component [Source:HGNC Symbol%3BAcc:HGNC:23197]
ENSG00000187609	2.49897	3.06e-11	EXD3	exonuclease 3'-5' domain containing 3 [Source:HGNC Symbol%3BAcc:HGNC:26023]
ENSG00000160200	2.49848	1.47e-07	CBS	cystathionine beta-synthase [Source:HGNC Symbol%3BAcc:HGNC:1550]
ENSG00000090924	2.49834	6.22e-41	PLEKHG2	pleckstrin homology and RhoGEF domain containing G2 [Source:HGNC Symbol%3BAcc:HGNC:29515]
ENSG00000204540	2.49829	9.48e-05	PSORS1C1	psoriasis susceptibility 1 candidate 1 [Source:HGNC Symbol%3BAcc:HGNC:17202]
ENSG00000246705	2.4962	1.47e-22	H2AJ	H2A.J histone [Source:HGNC Symbol%3BAcc:HGNC:14456]
ENSG00000204396	2.49525	0.000430032	VWA7	von Willebrand factor A domain containing 7 [Source:HGNC Symbol%3BAcc:HGNC:13939]
ENSG00000087245	2.49501	3.11e-60	MMP2	matrix metallopeptidase 2 [Source:HGNC Symbol%3BAcc:HGNC:7166]
ENSG00000117122	2.49446	1.07e-27	MFAP2	microfibril associated protein 2 [Source:HGNC Symbol%3BAcc:HGNC:7033]
ENSG00000235313	2.49315	0.00836126	HM13-IT1	HM13 intronic transcript 1 [Source:HGNC Symbol%3BAcc:HGNC:41424]
ENSG00000182272	2.49231	1.75e-40	B4GALNT4	beta-1%2C4-N-acetyl-galactosaminyltransferase 4 [Source:HGNC Symbol%3BAcc:HGNC:26315]
ENSG00000116774	2.48976	3.78e-13	OLFML3	olfactomedin like 3 [Source:HGNC Symbol%3BAcc:HGNC:24956]
ENSG00000167702	2.48948	5.52e-21	KIFC2	kinesin family member C2 [Source:HGNC Symbol%3BAcc:HGNC:29530]
ENSG00000101017	2.48793	5.51e-12	CD40	CD40 molecule [Source:HGNC Symbol%3BAcc:HGNC:11919]
ENSG00000120328	2.48652	3.84e-07	PCDHB12	protocadherin beta 12 [Source:HGNC Symbol%3BAcc:HGNC:8683]
ENSG00000224975	2.48638	0.00480235	INE1	inactivation escape 1 [Source:HGNC Symbol%3BAcc:HGNC:6060]
ENSG00000226137	2.48426	1.04e-43	BAIAP2-DT	BAIAP2 divergent transcript [Source:HGNC Symbol%3BAcc:HGNC:44342]
ENSG00000106336	2.48316	0.00368267	FBXO24	F-box protein 24 [Source:HGNC Symbol%3BAcc:HGNC:13595]
ENSG00000176933	2.48186	0.00119251	TOB2P1	transducer of ERBB2%2C 2 pseudogene 1 [Source:HGNC Symbol%3BAcc:HGNC:13986]
ENSG00000196358	2.48119	2.11e-06	NTNG2	netrin G2 [Source:HGNC Symbol%3BAcc:HGNC:14288]
ENSG00000167779	2.47954	1.34e-27	IGFBP6	insulin like growth factor binding protein 6 [Source:HGNC Symbol%3BAcc:HGNC:5475]
ENSG00000150540	2.47912	1.14e-12	HNMT	histamine N-methyltransferase [Source:HGNC Symbol%3BAcc:HGNC:5028]
ENSG00000101384	2.47879	1.62e-39	JAG1	jagged canonical Notch ligand 1 [Source:HGNC Symbol%3BAcc:HGNC:6188]
ENSG00000204118	2.47522	0.000591724	NAP1L6P	nucleosome assembly protein 1 like 6%2C pseudogene [Source:HGNC Symbol%3BAcc:HGNC:31706]
ENSG00000250451	2.47468	0.00243921	HOXC-AS1	HOXC cluster antisense RNA 1 [Source:HGNC Symbol%3BAcc:HGNC:43749]
ENSG00000127419	2.47442	2.11e-30	TMEM175	transmembrane protein 175 [Source:HGNC Symbol%3BAcc:HGNC:28709]
ENSG00000172379	2.46961	2.81e-40	ARNT2	aryl hydrocarbon receptor nuclear translocator 2 [Source:HGNC Symbol%3BAcc:HGNC:16876]
ENSG00000187091	2.4691	2.93e-16	PLCD1	phospholipase C delta 1 [Source:HGNC Symbol%3BAcc:HGNC:9060]
ENSG00000173267	2.46889	1.51e-15	SNCG	synuclein gamma [Source:HGNC Symbol%3BAcc:HGNC:11141]
ENSG00000137343	2.46812	1.7e-34	ATAT1	alpha tubulin acetyltransferase 1 [Source:HGNC Symbol%3BAcc:HGNC:21186]
ENSG00000043591	2.46781	0.000605002	ADRB1	adrenoceptor beta 1 [Source:HGNC Symbol%3BAcc:HGNC:285]
ENSG00000170175	2.46702	9.39e-33	CHRNB1	cholinergic receptor nicotinic beta 1 subunit [Source:HGNC Symbol%3BAcc:HGNC:1961]
ENSG00000180340	2.46492	4.11e-28	FZD2	frizzled class receptor 2 [Source:HGNC Symbol%3BAcc:HGNC:4040]
ENSG00000213344	2.4649	0.00500115	PCNPP3	PEST containing nuclear protein pseudogene 3 [Source:HGNC Symbol%3BAcc:HGNC:41975]
ENSG00000232160	2.46484	0.0164428	RAP2C-AS1	RAP2C antisense RNA 1 [Source:HGNC Symbol%3BAcc:HGNC:40957]
ENSG00000089847	2.46437	0.0089469	ANKRD24	ankyrin repeat domain 24 [Source:HGNC Symbol%3BAcc:HGNC:29424]
ENSG00000214274	2.46162	0.000134981	ANG	angiogenin [Source:HGNC Symbol%3BAcc:HGNC:483]
ENSG00000170775	2.46007	2.6e-08	GPR37	G protein-coupled receptor 37 [Source:HGNC Symbol%3BAcc:HGNC:4494]
ENSG00000154646	2.45836	2.65e-05	TMPRSS15	transmembrane serine protease 15 [Source:HGNC Symbol%3BAcc:HGNC:9490]
ENSG00000224184	2.4576	2.72e-07	MIR3681HG	MIR3681 host gene [Source:HGNC Symbol%3BAcc:HGNC:52001]
ENSG00000133169	2.45756	0.00180873	BEX1	brain expressed X-linked 1 [Source:HGNC Symbol%3BAcc:HGNC:1036]
ENSG00000232940	2.45683	0.00241341	HCG25	HLA complex group 25 [Source:HGNC Symbol%3BAcc:HGNC:20196]
ENSG00000164938	2.4555	1.48e-17	TP53INP1	tumor protein p53 inducible nuclear protein 1 [Source:HGNC Symbol%3BAcc:HGNC:18022]
ENSG00000142408	2.45482	6.95e-18	CACNG8	calcium voltage-gated channel auxiliary subunit gamma 8 [Source:HGNC Symbol%3BAcc:HGNC:13628]
ENSG00000157873	2.45475	6.3e-11	TNFRSF14	TNF receptor superfamily member 14 [Source:HGNC Symbol%3BAcc:HGNC:11912]
ENSG00000186301	2.45322	0.00103142	MST1P2	macrophage stimulating 1 pseudogene 2 [Source:HGNC Symbol%3BAcc:HGNC:7383]
ENSG00000172432	2.45316	1.68e-108	GTPBP2	GTP binding protein 2 [Source:HGNC Symbol%3BAcc:HGNC:4670]
ENSG00000166924	2.45181	0.00126007	NYAP1	neuronal tyrosine phosphorylated phosphoinositide-3-kinase adaptor 1 [Source:HGNC Symbol%3BAcc:HGNC:22009]
ENSG00000154529	2.45117	8.53e-27	CNTNAP3B	contactin associated protein family member 3B [Source:HGNC Symbol%3BAcc:HGNC:32035]
ENSG00000071246	2.45003	3.87e-41	VASH1	vasohibin 1 [Source:HGNC Symbol%3BAcc:HGNC:19964]
ENSG00000180998	2.44975	0.000151831	GPR137C	G protein-coupled receptor 137C [Source:HGNC Symbol%3BAcc:HGNC:25445]
ENSG00000143443	2.44954	5.35e-26	C1orf56	chromosome 1 open reading frame 56 [Source:HGNC Symbol%3BAcc:HGNC:26045]
ENSG00000120820	2.44932	2.3e-16	GLT8D2	glycosyltransferase 8 domain containing 2 [Source:HGNC Symbol%3BAcc:HGNC:24890]
ENSG00000198797	2.44525	1.59e-05	BRINP2	BMP/retinoic acid inducible neural specific 2 [Source:HGNC Symbol%3BAcc:HGNC:13746]
ENSG00000258839	2.44463	2.99e-20	MC1R	melanocortin 1 receptor [Source:HGNC Symbol%3BAcc:HGNC:6929]
ENSG00000158793	2.44433	7.82e-59	NIT1	nitrilase 1 [Source:HGNC Symbol%3BAcc:HGNC:7828]
ENSG00000225556	2.44315	0.00030573	C2CD4D	C2 calcium dependent domain containing 4D [Source:HGNC Symbol%3BAcc:HGNC:37210]
ENSG00000130813	2.44268	4.42e-44	SHFL	shiftless antiviral inhibitor of ribosomal frameshifting [Source:HGNC Symbol%3BAcc:HGNC:25649]
ENSG00000224435	2.44229	0.00794461	NF1P6	neurofibromin 1 pseudogene 6 [Source:HGNC Symbol%3BAcc:HGNC:7771]
ENSG00000280670	2.4421	2.05e-17	CCDC163	coiled-coil domain containing 163 [Source:HGNC Symbol%3BAcc:HGNC:27003]
ENSG00000135333	2.44138	3.63e-08	EPHA7	EPH receptor A7 [Source:HGNC Symbol%3BAcc:HGNC:3390]
ENSG00000179523	2.44111	2.72e-25	EIF3J-DT	EIF3J divergent transcript [Source:HGNC Symbol%3BAcc:HGNC:48616]
ENSG00000146197	2.43909	2.1e-12	SCUBE3	signal peptide%2C CUB domain and EGF like domain containing 3 [Source:HGNC Symbol%3BAcc:HGNC:13655]
ENSG00000131849	2.43714	0.00212034	ZNF132	zinc finger protein 132 [Source:HGNC Symbol%3BAcc:HGNC:12916]
ENSG00000196196	2.43406	5.82e-13	HRCT1	histidine rich carboxyl terminus 1 [Source:HGNC Symbol%3BAcc:HGNC:33872]
ENSG00000139044	2.43351	8.32e-26	B4GALNT3	beta-1%2C4-N-acetyl-galactosaminyltransferase 3 [Source:HGNC Symbol%3BAcc:HGNC:24137]
ENSG00000151651	2.42947	1.76e-09	ADAM8	ADAM metallopeptidase domain 8 [Source:HGNC Symbol%3BAcc:HGNC:215]
ENSG00000244720	2.42884	0.0445154	NT5C3AP2	NT5C3A pseudogene 2 [Source:HGNC Symbol%3BAcc:HGNC:54578]
ENSG00000177732	2.42813	4.21e-70	SOX12	SRY-box transcription factor 12 [Source:HGNC Symbol%3BAcc:HGNC:11198]
ENSG00000130475	2.42752	1.91e-06	FCHO1	FCH and mu domain containing endocytic adaptor 1 [Source:HGNC Symbol%3BAcc:HGNC:29002]
ENSG00000170919	2.42581	4.17e-39	TPT1-AS1	TPT1 antisense RNA 1 [Source:HGNC Symbol%3BAcc:HGNC:43686]
ENSG00000115317	2.42523	3.68e-61	HTRA2	HtrA serine peptidase 2 [Source:HGNC Symbol%3BAcc:HGNC:14348]
ENSG00000224778	2.42429	8.11e-05	CENPIP1	centromere protein I pseudogene 1 [Source:HGNC Symbol%3BAcc:HGNC:39575]
ENSG00000165617	2.4211	2.86e-08	DACT1	dishevelled binding antagonist of beta catenin 1 [Source:HGNC Symbol%3BAcc:HGNC:17748]
ENSG00000107954	2.4188	0.000261624	NEURL1	neuralized E3 ubiquitin protein ligase 1 [Source:HGNC Symbol%3BAcc:HGNC:7761]
ENSG00000138080	2.41668	7.06e-49	EMILIN1	elastin microfibril interfacer 1 [Source:HGNC Symbol%3BAcc:HGNC:19880]
ENSG00000196218	2.41666	7.86e-09	RYR1	ryanodine receptor 1 [Source:HGNC Symbol%3BAcc:HGNC:10483]
ENSG00000183780	2.41451	0.000337069	SLC35F3	solute carrier family 35 member F3 [Source:HGNC Symbol%3BAcc:HGNC:23616]
ENSG00000259462	2.41264	0.0209881	CPEB1-AS1	CPEB1 antisense RNA 1 [Source:HGNC Symbol%3BAcc:HGNC:27523]
ENSG00000131797	2.41166	1.14e-14	CLUHP3	clustered mitochondria homolog pseudogene 3 [Source:HGNC Symbol%3BAcc:HGNC:28447]
ENSG00000049239	2.41154	3.1e-43	H6PD	hexose-6-phosphate dehydrogenase/glucose 1-dehydrogenase [Source:HGNC Symbol%3BAcc:HGNC:4795]
ENSG00000251026	2.41056	0.000925837	LINC02163	long intergenic non-protein coding RNA 2163 [Source:HGNC Symbol%3BAcc:HGNC:53024]
ENSG00000183044	2.41037	1.01e-25	ABAT	4-aminobutyrate aminotransferase [Source:HGNC Symbol%3BAcc:HGNC:23]
ENSG00000262468	2.40963	2.12e-14	LINC01569	long intergenic non-protein coding RNA 1569 [Source:HGNC Symbol%3BAcc:HGNC:51380]
ENSG00000171951	2.40941	1e-21	SCG2	secretogranin II [Source:HGNC Symbol%3BAcc:HGNC:10575]
ENSG00000229388	2.40764	0.00297393	LINC01715	long intergenic non-protein coding RNA 1715 [Source:HGNC Symbol%3BAcc:HGNC:52502]
ENSG00000162782	2.40665	7e-05	TDRD5	tudor domain containing 5 [Source:HGNC Symbol%3BAcc:HGNC:20614]
ENSG00000101160	2.40657	1.22e-40	CTSZ	cathepsin Z [Source:HGNC Symbol%3BAcc:HGNC:2547]
ENSG00000049089	2.40419	4.25e-20	COL9A2	collagen type IX alpha 2 chain [Source:HGNC Symbol%3BAcc:HGNC:2218]
ENSG00000112137	2.40391	3.26e-11	PHACTR1	phosphatase and actin regulator 1 [Source:HGNC Symbol%3BAcc:HGNC:20990]
ENSG00000263528	2.40345	3.53e-30	IKBKE	inhibitor of nuclear factor kappa B kinase subunit epsilon [Source:HGNC Symbol%3BAcc:HGNC:14552]
ENSG00000177301	2.40315	0.000750951	KCNA2	potassium voltage-gated channel subfamily A member 2 [Source:HGNC Symbol%3BAcc:HGNC:6220]
ENSG00000163617	2.40047	0.000186417	CCDC191	coiled-coil domain containing 191 [Source:HGNC Symbol%3BAcc:HGNC:29272]
ENSG00000272674	2.4003	6.57e-23	PCDHB16	protocadherin beta 16 [Source:HGNC Symbol%3BAcc:HGNC:14546]
ENSG00000171219	2.40015	8.69e-06	CDC42BPG	CDC42 binding protein kinase gamma [Source:HGNC Symbol%3BAcc:HGNC:29829]
ENSG00000135414	2.39971	7.56e-130	GDF11	growth differentiation factor 11 [Source:HGNC Symbol%3BAcc:HGNC:4216]
ENSG00000182389	2.3985	0.00478729	CACNB4	calcium voltage-gated channel auxiliary subunit beta 4 [Source:HGNC Symbol%3BAcc:HGNC:1404]
ENSG00000145431	2.39839	4.53e-16	PDGFC	platelet derived growth factor C [Source:HGNC Symbol%3BAcc:HGNC:8801]
ENSG00000170965	2.39702	8.42e-05	PLAC1	placenta enriched 1 [Source:HGNC Symbol%3BAcc:HGNC:9044]
ENSG00000108387	2.39665	0.00293335	SEPTIN4	septin 4 [Source:HGNC Symbol%3BAcc:HGNC:9165]
ENSG00000242082	2.39662	0.00336157	SLC5A4-AS1	SLC5A4 antisense RNA 1 [Source:HGNC Symbol%3BAcc:HGNC:53163]
ENSG00000250903	2.3938	0.000156509	GMDS-DT	GMDS divergent transcript [Source:HGNC Symbol%3BAcc:HGNC:48993]
ENSG00000148180	2.39342	1.3e-77	GSN	gelsolin [Source:HGNC Symbol%3BAcc:HGNC:4620]
ENSG00000213023	2.39326	5.99e-07	SYT3	synaptotagmin 3 [Source:HGNC Symbol%3BAcc:HGNC:11511]
ENSG00000227799	2.39245	0.0139965	CDPF1P1	CDPF1 pseudogene 1 [Source:HGNC Symbol%3BAcc:HGNC:54763]
ENSG00000242715	2.39205	0.0439269	CCDC169	coiled-coil domain containing 169 [Source:HGNC Symbol%3BAcc:HGNC:34361]
ENSG00000162804	2.39183	3.57e-25	SNED1	sushi%2C nidogen and EGF like domains 1 [Source:HGNC Symbol%3BAcc:HGNC:24696]
ENSG00000273024	2.3902	0.000156016	INTS4P2	integrator complex subunit 4 pseudogene 2 [Source:HGNC Symbol%3BAcc:HGNC:22351]
ENSG00000151090	2.39008	2.84e-14	THRB	thyroid hormone receptor beta [Source:HGNC Symbol%3BAcc:HGNC:11799]
ENSG00000204228	2.39007	9.08e-11	HSD17B8	hydroxysteroid 17-beta dehydrogenase 8 [Source:HGNC Symbol%3BAcc:HGNC:3554]
ENSG00000197479	2.38895	6.08e-06	PCDHB11	protocadherin beta 11 [Source:HGNC Symbol%3BAcc:HGNC:8682]
ENSG00000157379	2.38869	3.88e-24	DHRS1	dehydrogenase/reductase 1 [Source:HGNC Symbol%3BAcc:HGNC:16445]
ENSG00000186998	2.38743	0.00311934	EMID1	EMI domain containing 1 [Source:HGNC Symbol%3BAcc:HGNC:18036]
ENSG00000105204	2.38609	2.9e-26	DYRK1B	dual specificity tyrosine phosphorylation regulated kinase 1B [Source:HGNC Symbol%3BAcc:HGNC:3092]
ENSG00000198835	2.38442	9.85e-05	GJC2	gap junction protein gamma 2 [Source:HGNC Symbol%3BAcc:HGNC:17494]
ENSG00000169241	2.38378	8.51e-42	SLC50A1	solute carrier family 50 member 1 [Source:HGNC Symbol%3BAcc:HGNC:30657]
ENSG00000049192	2.38338	1.65e-05	ADAMTS6	ADAM metallopeptidase with thrombospondin type 1 motif 6 [Source:HGNC Symbol%3BAcc:HGNC:222]
ENSG00000187546	2.38287	4.03e-24	AGMO	alkylglycerol monooxygenase [Source:HGNC Symbol%3BAcc:HGNC:33784]
ENSG00000205464	2.38175	0.00367869	ATP6AP1L	ATPase H+ transporting accessory protein 1 like [Source:HGNC Symbol%3BAcc:HGNC:28091]
ENSG00000068079	2.38139	1.29e-47	IFI35	interferon induced protein 35 [Source:HGNC Symbol%3BAcc:HGNC:5399]
ENSG00000244694	2.38104	9.87e-15	PTCHD4	patched domain containing 4 [Source:HGNC Symbol%3BAcc:HGNC:21345]
ENSG00000176046	2.38028	2.27e-05	NUPR1	nuclear protein 1%2C transcriptional regulator [Source:HGNC Symbol%3BAcc:HGNC:29990]
ENSG00000012171	2.38012	1.36e-31	SEMA3B	semaphorin 3B [Source:HGNC Symbol%3BAcc:HGNC:10724]
ENSG00000124343	2.37692	0.0188424	XG	Xg glycoprotein (Xg blood group) [Source:HGNC Symbol%3BAcc:HGNC:12806]
ENSG00000167925	2.37342	1.13e-19	GHDC	GH3 domain containing [Source:HGNC Symbol%3BAcc:HGNC:24438]
ENSG00000203780	2.37342	0.00625477	FANK1	fibronectin type III and ankyrin repeat domains 1 [Source:HGNC Symbol%3BAcc:HGNC:23527]
ENSG00000165757	2.37242	0.00963604	JCAD	junctional cadherin 5 associated [Source:HGNC Symbol%3BAcc:HGNC:29283]
ENSG00000276547	2.37112	3.58e-11	PCDHGB5	protocadherin gamma subfamily B%2C 5 [Source:HGNC Symbol%3BAcc:HGNC:8712]
ENSG00000179817	2.37044	1.6e-10	MRGPRX4	MAS related GPR family member X4 [Source:HGNC Symbol%3BAcc:HGNC:17617]
ENSG00000110455	2.36974	1.25e-22	ACCS	1-aminocyclopropane-1-carboxylate synthase homolog (inactive) [Source:HGNC Symbol%3BAcc:HGNC:23989]
ENSG00000164128	2.36775	0.0333535	NPY1R	neuropeptide Y receptor Y1 [Source:HGNC Symbol%3BAcc:HGNC:7956]
ENSG00000281357	2.36699	0.00010956	ARRDC3-AS1	ARRDC3 antisense RNA 1 [Source:HGNC Symbol%3BAcc:HGNC:44145]
ENSG00000181284	2.36656	2.99e-20	TMEM102	transmembrane protein 102 [Source:HGNC Symbol%3BAcc:HGNC:26722]
ENSG00000213199	2.36069	1.48e-06	ASIC3	acid sensing ion channel subunit 3 [Source:HGNC Symbol%3BAcc:HGNC:101]
ENSG00000164509	2.3569	1.47e-19	IL31RA	interleukin 31 receptor A [Source:HGNC Symbol%3BAcc:HGNC:18969]
ENSG00000204967	2.35647	4.44e-12	PCDHA4	protocadherin alpha 4 [Source:HGNC Symbol%3BAcc:HGNC:8670]
ENSG00000154162	2.35646	2.94e-33	CDH12	cadherin 12 [Source:HGNC Symbol%3BAcc:HGNC:1751]
ENSG00000213033	2.3561	0.034573	AURKAP1	aurora kinase A pseudogene 1 [Source:HGNC Symbol%3BAcc:HGNC:18611]
ENSG00000105518	2.35401	1.25e-22	TMEM205	transmembrane protein 205 [Source:HGNC Symbol%3BAcc:HGNC:29631]
ENSG00000247982	2.35361	0.0116267	LINC00926	long intergenic non-protein coding RNA 926 [Source:HGNC Symbol%3BAcc:HGNC:27514]
ENSG00000007174	2.35269	4.79e-31	DNAH9	dynein axonemal heavy chain 9 [Source:HGNC Symbol%3BAcc:HGNC:2953]
ENSG00000126005	2.35152	7.6e-30	MMP24OS	MMP24 opposite strand [Source:HGNC Symbol%3BAcc:HGNC:44421]
ENSG00000134533	2.35038	0.00716798	RERG	RAS like estrogen regulated growth inhibitor [Source:HGNC Symbol%3BAcc:HGNC:15980]
ENSG00000235863	2.35012	0.0100279	B3GALT4	beta-1%2C3-galactosyltransferase 4 [Source:HGNC Symbol%3BAcc:HGNC:919]
ENSG00000076356	2.34975	1.04e-20	PLXNA2	plexin A2 [Source:HGNC Symbol%3BAcc:HGNC:9100]
ENSG00000213859	2.34929	1.38e-23	KCTD11	potassium channel tetramerization domain containing 11 [Source:HGNC Symbol%3BAcc:HGNC:21302]
ENSG00000182580	2.3481	2.37e-17	EPHB3	EPH receptor B3 [Source:HGNC Symbol%3BAcc:HGNC:3394]
ENSG00000175482	2.34773	3.66e-51	POLD4	DNA polymerase delta 4%2C accessory subunit [Source:HGNC Symbol%3BAcc:HGNC:14106]
ENSG00000261188	2.34623	7.71e-16	TFIP11-DT	TFIP11 divergent transcript [Source:HGNC Symbol%3BAcc:HGNC:55374]
ENSG00000168916	2.34607	3.93e-36	ZNF608	zinc finger protein 608 [Source:HGNC Symbol%3BAcc:HGNC:29238]
ENSG00000240370	2.34505	3.29e-09	RPL13P5	ribosomal protein L13 pseudogene 5 [Source:HGNC Symbol%3BAcc:HGNC:30363]
ENSG00000160180	2.33918	3.34e-05	TFF3	trefoil factor 3 [Source:HGNC Symbol%3BAcc:HGNC:11757]
ENSG00000105376	2.33898	3.1e-19	ICAM5	intercellular adhesion molecule 5 [Source:HGNC Symbol%3BAcc:HGNC:5348]
ENSG00000197530	2.33798	1.65e-25	MIB2	MIB E3 ubiquitin protein ligase 2 [Source:HGNC Symbol%3BAcc:HGNC:30577]
ENSG00000070182	2.33771	1.78e-05	SPTB	spectrin beta%2C erythrocytic [Source:HGNC Symbol%3BAcc:HGNC:11274]
ENSG00000271092	2.33612	0.00169075	TLCD4-RWDD3	TLCD4-RWDD3 readthrough [Source:HGNC Symbol%3BAcc:HGNC:49388]
ENSG00000100344	2.33604	5.88e-29	PNPLA3	patatin like phospholipase domain containing 3 [Source:HGNC Symbol%3BAcc:HGNC:18590]
ENSG00000229375	2.33552	0.00513889	USP24P1	ubiquitin specific peptidase 24 pseudogene 1 [Source:HGNC Symbol%3BAcc:HGNC:42014]
ENSG00000157388	2.33543	4.99e-18	CACNA1D	calcium voltage-gated channel subunit alpha1 D [Source:HGNC Symbol%3BAcc:HGNC:1391]
ENSG00000106560	2.33475	1.04e-06	GIMAP2	GTPase%2C IMAP family member 2 [Source:HGNC Symbol%3BAcc:HGNC:21789]
ENSG00000092096	2.33411	1.25e-07	SLC22A17	solute carrier family 22 member 17 [Source:HGNC Symbol%3BAcc:HGNC:23095]
ENSG00000224870	2.33205	2.02e-35	MRPL20-AS1	MRPL20 antisense RNA 1 [Source:HGNC Symbol%3BAcc:HGNC:27125]
ENSG00000100359	2.33135	3.52e-11	SGSM3	small G protein signaling modulator 3 [Source:HGNC Symbol%3BAcc:HGNC:25228]
ENSG00000240583	2.33027	5.4e-07	AQP1	aquaporin 1 (Colton blood group) [Source:HGNC Symbol%3BAcc:HGNC:633]
ENSG00000237849	2.3293	0.0182512	NFYAP1	nuclear transcription factor Y subunit alpha pseudogene 1 [Source:HGNC Symbol%3BAcc:HGNC:34078]
ENSG00000273213	2.32896	1.94e-12	H3-2	H3.2 histone (putative) [Source:HGNC Symbol%3BAcc:HGNC:32060]
ENSG00000185201	2.32637	3.5e-39	IFITM2	interferon induced transmembrane protein 2 [Source:HGNC Symbol%3BAcc:HGNC:5413]
ENSG00000102316	2.32586	4.35e-61	MAGED2	MAGE family member D2 [Source:HGNC Symbol%3BAcc:HGNC:16353]
ENSG00000154133	2.32568	2.79e-40	ROBO4	roundabout guidance receptor 4 [Source:HGNC Symbol%3BAcc:HGNC:17985]
ENSG00000183117	2.32485	1.34e-10	CSMD1	CUB and Sushi multiple domains 1 [Source:HGNC Symbol%3BAcc:HGNC:14026]
ENSG00000124406	2.32256	1.97e-14	ATP8A1	ATPase phospholipid transporting 8A1 [Source:HGNC Symbol%3BAcc:HGNC:13531]
ENSG00000147852	2.32169	1.69e-18	VLDLR	very low density lipoprotein receptor [Source:HGNC Symbol%3BAcc:HGNC:12698]
ENSG00000260910	2.32166	4.76e-13	LINC00565	long intergenic non-protein coding RNA 565 [Source:HGNC Symbol%3BAcc:HGNC:43709]
ENSG00000163536	2.31996	5.96e-07	SERPINI1	serpin family I member 1 [Source:HGNC Symbol%3BAcc:HGNC:8943]
ENSG00000153558	2.31904	1.24e-07	FBXL2	F-box and leucine rich repeat protein 2 [Source:HGNC Symbol%3BAcc:HGNC:13598]
ENSG00000197816	2.31833	0.0173732	CCDC180	coiled-coil domain containing 180 [Source:HGNC Symbol%3BAcc:HGNC:29303]
ENSG00000156687	2.31562	0.0410068	UNC5D	unc-5 netrin receptor D [Source:HGNC Symbol%3BAcc:HGNC:18634]
ENSG00000177427	2.31482	6.76e-16	MIEF2	mitochondrial elongation factor 2 [Source:HGNC Symbol%3BAcc:HGNC:17920]
ENSG00000127415	2.31051	7.07e-13	IDUA	alpha-L-iduronidase [Source:HGNC Symbol%3BAcc:HGNC:5391]
ENSG00000275450	2.31024	0.0398728	PTGER4P2-CDK2AP2P2	PTGER4P2-CDK2AP2P2 readthrough%2C transcribed pseudogene [Source:NCBI gene (formerly Entrezgene)%3BAcc:442421]
ENSG00000132563	2.30981	2.34e-39	REEP2	receptor accessory protein 2 [Source:HGNC Symbol%3BAcc:HGNC:17975]
ENSG00000161955	2.30979	0.0452986	TNFSF13	TNF superfamily member 13 [Source:HGNC Symbol%3BAcc:HGNC:11928]
ENSG00000176022	2.30957	8.98e-32	B3GALT6	beta-1%2C3-galactosyltransferase 6 [Source:HGNC Symbol%3BAcc:HGNC:17978]
ENSG00000068078	2.30887	7.26e-25	FGFR3	fibroblast growth factor receptor 3 [Source:HGNC Symbol%3BAcc:HGNC:3690]
ENSG00000082196	2.3087	1.32e-05	C1QTNF3	C1q and TNF related 3 [Source:HGNC Symbol%3BAcc:HGNC:14326]
ENSG00000011677	2.30722	1.99e-35	GABRA3	gamma-aminobutyric acid type A receptor subunit alpha3 [Source:HGNC Symbol%3BAcc:HGNC:4077]
ENSG00000196338	2.30646	3.87e-05	NLGN3	neuroligin 3 [Source:HGNC Symbol%3BAcc:HGNC:14289]
ENSG00000151572	2.30638	7.02e-30	ANO4	anoctamin 4 [Source:HGNC Symbol%3BAcc:HGNC:23837]
ENSG00000124813	2.30536	5.37e-10	RUNX2	RUNX family transcription factor 2 [Source:HGNC Symbol%3BAcc:HGNC:10472]
ENSG00000119242	2.30503	2.36e-13	CCDC92	coiled-coil domain containing 92 [Source:HGNC Symbol%3BAcc:HGNC:29563]
ENSG00000240694	2.30416	9.58e-10	PNMA2	PNMA family member 2 [Source:HGNC Symbol%3BAcc:HGNC:9159]
ENSG00000132793	2.30373	7.9e-14	LPIN3	lipin 3 [Source:HGNC Symbol%3BAcc:HGNC:14451]
ENSG00000079931	2.30311	1.65e-24	MOXD1	monooxygenase DBH like 1 [Source:HGNC Symbol%3BAcc:HGNC:21063]
ENSG00000205336	2.3022	4.76e-66	ADGRG1	adhesion G protein-coupled receptor G1 [Source:HGNC Symbol%3BAcc:HGNC:4512]
ENSG00000155324	2.3011	8.79e-20	GRAMD2B	GRAM domain containing 2B [Source:HGNC Symbol%3BAcc:HGNC:24911]
ENSG00000229989	2.30078	0.0144472	MIR181A1HG	MIR181A1 host gene [Source:HGNC Symbol%3BAcc:HGNC:48659]
ENSG00000244041	2.30045	0.00889916	LINC01011	long intergenic non-protein coding RNA 1011 [Source:HGNC Symbol%3BAcc:HGNC:33812]
ENSG00000179862	2.29778	2.25e-19	CITED4	Cbp/p300 interacting transactivator with Glu/Asp rich carboxy-terminal domain 4 [Source:HGNC Symbol%3BAcc:HGNC:18696]
ENSG00000187210	2.29655	1.63e-28	GCNT1	glucosaminyl (N-acetyl) transferase 1 [Source:HGNC Symbol%3BAcc:HGNC:4203]
ENSG00000254518	2.29647	0.0161202	LINC02750	long intergenic non-protein coding RNA 2750 [Source:HGNC Symbol%3BAcc:HGNC:54269]
ENSG00000106772	2.29525	9.98e-06	PRUNE2	prune homolog 2 with BCH domain [Source:HGNC Symbol%3BAcc:HGNC:25209]
ENSG00000135472	2.29306	1.11e-08	FAIM2	Fas apoptotic inhibitory molecule 2 [Source:HGNC Symbol%3BAcc:HGNC:17067]
ENSG00000118322	2.29174	4.43e-16	ATP10B	ATPase phospholipid transporting 10B (putative) [Source:HGNC Symbol%3BAcc:HGNC:13543]
ENSG00000270959	2.29146	1.01e-09	LPP-AS2	LPP antisense RNA 2 [Source:HGNC Symbol%3BAcc:HGNC:27952]
ENSG00000041982	2.29126	2.98e-34	TNC	tenascin C [Source:HGNC Symbol%3BAcc:HGNC:5318]
ENSG00000164796	2.2907	0.00271315	CSMD3	CUB and Sushi multiple domains 3 [Source:HGNC Symbol%3BAcc:HGNC:19291]
ENSG00000074855	2.28836	2e-25	ANO8	anoctamin 8 [Source:HGNC Symbol%3BAcc:HGNC:29329]
ENSG00000130304	2.28815	6.56e-27	SLC27A1	solute carrier family 27 member 1 [Source:HGNC Symbol%3BAcc:HGNC:10995]
ENSG00000131069	2.28795	1.11e-46	ACSS2	acyl-CoA synthetase short chain family member 2 [Source:HGNC Symbol%3BAcc:HGNC:15814]
ENSG00000156219	2.28725	1.29e-22	ART3	ADP-ribosyltransferase 3 (inactive) [Source:HGNC Symbol%3BAcc:HGNC:725]
ENSG00000107796	2.28672	3.55e-12	ACTA2	actin alpha 2%2C smooth muscle [Source:HGNC Symbol%3BAcc:HGNC:130]
ENSG00000146278	2.28642	8.9e-51	PNRC1	proline rich nuclear receptor coactivator 1 [Source:HGNC Symbol%3BAcc:HGNC:17278]
ENSG00000167552	2.28627	3.3e-43	TUBA1A	tubulin alpha 1a [Source:HGNC Symbol%3BAcc:HGNC:20766]
ENSG00000229404	2.28619	0.026638	LINC00858	long intergenic non-protein coding RNA 858 [Source:HGNC Symbol%3BAcc:HGNC:27276]
ENSG00000163517	2.28584	3.24e-24	HDAC11	histone deacetylase 11 [Source:HGNC Symbol%3BAcc:HGNC:19086]
ENSG00000203930	2.2849	4.58e-09	LINC00632	long intergenic non-protein coding RNA 632 [Source:HGNC Symbol%3BAcc:HGNC:27865]
ENSG00000147144	2.28429	1.51e-11	CCDC120	coiled-coil domain containing 120 [Source:HGNC Symbol%3BAcc:HGNC:28910]
ENSG00000134668	2.28405	1.43e-30	SPOCD1	SPOC domain containing 1 [Source:HGNC Symbol%3BAcc:HGNC:26338]
ENSG00000065717	2.28289	3.51e-08	TLE2	TLE family member 2%2C transcriptional corepressor [Source:HGNC Symbol%3BAcc:HGNC:11838]
ENSG00000121297	2.28115	0.0387585	TSHZ3	teashirt zinc finger homeobox 3 [Source:HGNC Symbol%3BAcc:HGNC:30700]
ENSG00000174871	2.28058	5.29e-18	CNIH2	cornichon family AMPA receptor auxiliary protein 2 [Source:HGNC Symbol%3BAcc:HGNC:28744]
ENSG00000223773	2.27919	0.0104466	CD99P1	CD99 molecule pseudogene 1 [Source:HGNC Symbol%3BAcc:HGNC:7083]
ENSG00000149926	2.27725	0.0188727	TLCD3B	TLC domain containing 3B [Source:HGNC Symbol%3BAcc:HGNC:25295]
ENSG00000166750	2.27702	3.46e-24	SLFN5	schlafen family member 5 [Source:HGNC Symbol%3BAcc:HGNC:28286]
ENSG00000108771	2.2749	2.2e-15	DHX58	DExH-box helicase 58 [Source:HGNC Symbol%3BAcc:HGNC:29517]
ENSG00000163683	2.27416	1.12e-32	SMIM14	small integral membrane protein 14 [Source:HGNC Symbol%3BAcc:HGNC:27321]
ENSG00000178802	2.27387	6.94e-72	MPI	mannose phosphate isomerase [Source:HGNC Symbol%3BAcc:HGNC:7216]
ENSG00000144730	2.27364	1.91e-12	IL17RD	interleukin 17 receptor D [Source:HGNC Symbol%3BAcc:HGNC:17616]
ENSG00000086730	2.27337	4.24e-09	LAT2	linker for activation of T cells family member 2 [Source:HGNC Symbol%3BAcc:HGNC:12749]
ENSG00000051523	2.27298	3.46e-24	CYBA	cytochrome b-245 alpha chain [Source:HGNC Symbol%3BAcc:HGNC:2577]
ENSG00000081853	2.27291	2.82e-08	PCDHGA2	protocadherin gamma subfamily A%2C 2 [Source:HGNC Symbol%3BAcc:HGNC:8700]
ENSG00000232931	2.27216	1.32e-08	LINC00342	long intergenic non-protein coding RNA 342 [Source:HGNC Symbol%3BAcc:HGNC:42470]
ENSG00000037042	2.27193	3.85e-35	TUBG2	tubulin gamma 2 [Source:HGNC Symbol%3BAcc:HGNC:12419]
ENSG00000273143	2.27156	5.92e-06	DUSP5-DT	DUSP5 divergent transcript [Source:HGNC Symbol%3BAcc:HGNC:55154]
ENSG00000261504	2.26998	0.0281851	LINC01686	long intergenic non-protein coding RNA 1686 [Source:HGNC Symbol%3BAcc:HGNC:27643]
ENSG00000255690	2.26962	7.73e-07	TRIL	TLR4 interactor with leucine rich repeats [Source:HGNC Symbol%3BAcc:HGNC:22200]
ENSG00000204956	2.26818	1.76e-18	PCDHGA1	protocadherin gamma subfamily A%2C 1 [Source:HGNC Symbol%3BAcc:HGNC:8696]
ENSG00000100968	2.26691	1.63e-16	NFATC4	nuclear factor of activated T cells 4 [Source:HGNC Symbol%3BAcc:HGNC:7778]
ENSG00000144857	2.26558	3.46e-12	BOC	BOC cell adhesion associated%2C oncogene regulated [Source:HGNC Symbol%3BAcc:HGNC:17173]
ENSG00000007541	2.26537	1.44e-25	PIGQ	phosphatidylinositol glycan anchor biosynthesis class Q [Source:HGNC Symbol%3BAcc:HGNC:14135]
ENSG00000183798	2.26446	0.0050525	EMILIN3	elastin microfibril interfacer 3 [Source:HGNC Symbol%3BAcc:HGNC:16123]
ENSG00000044090	2.26365	6.42e-59	CUL7	cullin 7 [Source:HGNC Symbol%3BAcc:HGNC:21024]
ENSG00000153029	2.26314	1.91e-19	MR1	major histocompatibility complex%2C class I-related [Source:HGNC Symbol%3BAcc:HGNC:4975]
ENSG00000213889	2.26299	1.18e-05	PPM1N	protein phosphatase%2C Mg2+/Mn2+ dependent 1N (putative) [Source:HGNC Symbol%3BAcc:HGNC:26845]
ENSG00000187098	2.25956	1.35e-25	MITF	melanocyte inducing transcription factor [Source:HGNC Symbol%3BAcc:HGNC:7105]
ENSG00000143036	2.25954	0.0102676	SLC44A3	solute carrier family 44 member 3 [Source:HGNC Symbol%3BAcc:HGNC:28689]
ENSG00000133321	2.25903	0.000803726	PLAAT4	phospholipase A and acyltransferase 4 [Source:HGNC Symbol%3BAcc:HGNC:9869]
ENSG00000185339	2.25815	3.76e-21	TCN2	transcobalamin 2 [Source:HGNC Symbol%3BAcc:HGNC:11653]
ENSG00000138771	2.25755	4.28e-22	SHROOM3	shroom family member 3 [Source:HGNC Symbol%3BAcc:HGNC:30422]
ENSG00000104213	2.25748	0.000259121	PDGFRL	platelet derived growth factor receptor like [Source:HGNC Symbol%3BAcc:HGNC:8805]
ENSG00000106333	2.25456	6.04e-12	PCOLCE	procollagen C-endopeptidase enhancer [Source:HGNC Symbol%3BAcc:HGNC:8738]
ENSG00000213445	2.25371	5.5e-42	SIPA1	signal-induced proliferation-associated 1 [Source:HGNC Symbol%3BAcc:HGNC:10885]
ENSG00000108830	2.25057	0.000384293	RND2	Rho family GTPase 2 [Source:HGNC Symbol%3BAcc:HGNC:18315]
ENSG00000160325	2.25043	1.66e-14	CACFD1	calcium channel flower domain containing 1 [Source:HGNC Symbol%3BAcc:HGNC:1365]
ENSG00000114279	2.24923	1.74e-08	FGF12	fibroblast growth factor 12 [Source:HGNC Symbol%3BAcc:HGNC:3668]
ENSG00000185761	2.24771	8.9e-10	ADAMTSL5	ADAMTS like 5 [Source:HGNC Symbol%3BAcc:HGNC:27912]
ENSG00000111199	2.24652	4.09e-49	TRPV4	transient receptor potential cation channel subfamily V member 4 [Source:HGNC Symbol%3BAcc:HGNC:18083]
ENSG00000168843	2.24537	0.0236091	FSTL5	follistatin like 5 [Source:HGNC Symbol%3BAcc:HGNC:21386]
ENSG00000079435	2.24341	8.63e-08	LIPE	lipase E%2C hormone sensitive type [Source:HGNC Symbol%3BAcc:HGNC:6621]
ENSG00000130158	2.24095	2.68e-27	DOCK6	dedicator of cytokinesis 6 [Source:HGNC Symbol%3BAcc:HGNC:19189]
ENSG00000025434	2.23919	6.86e-33	NR1H3	nuclear receptor subfamily 1 group H member 3 [Source:HGNC Symbol%3BAcc:HGNC:7966]
ENSG00000144802	2.23751	7.18e-30	NFKBIZ	NFKB inhibitor zeta [Source:HGNC Symbol%3BAcc:HGNC:29805]
ENSG00000163795	2.23554	1.28e-59	ZNF513	zinc finger protein 513 [Source:HGNC Symbol%3BAcc:HGNC:26498]
ENSG00000141854	2.23544	0.0071102	MISP3	MISP family member 3 [Source:HGNC Symbol%3BAcc:HGNC:26963]
ENSG00000149781	2.23441	0.0042967	FERMT3	fermitin family member 3 [Source:HGNC Symbol%3BAcc:HGNC:23151]
ENSG00000081052	2.23381	0.00393261	COL4A4	collagen type IV alpha 4 chain [Source:HGNC Symbol%3BAcc:HGNC:2206]
ENSG00000213983	2.23335	1.17e-25	AP1G2	adaptor related protein complex 1 subunit gamma 2 [Source:HGNC Symbol%3BAcc:HGNC:556]
ENSG00000184117	2.23248	6.38e-85	NIPSNAP1	nipsnap homolog 1 [Source:HGNC Symbol%3BAcc:HGNC:7827]
ENSG00000143369	2.23078	1.25e-22	ECM1	extracellular matrix protein 1 [Source:HGNC Symbol%3BAcc:HGNC:3153]
ENSG00000075399	2.22814	1.46e-21	VPS9D1	VPS9 domain containing 1 [Source:HGNC Symbol%3BAcc:HGNC:13526]
ENSG00000079308	2.22778	7.35e-05	TNS1	tensin 1 [Source:HGNC Symbol%3BAcc:HGNC:11973]
ENSG00000072071	2.22775	2.45e-58	ADGRL1	adhesion G protein-coupled receptor L1 [Source:HGNC Symbol%3BAcc:HGNC:20973]
ENSG00000105223	2.22655	2.55e-48	PLD3	phospholipase D family member 3 [Source:HGNC Symbol%3BAcc:HGNC:17158]
ENSG00000196421	2.22316	4.86e-05	C20orf204	chromosome 20 open reading frame 204 [Source:HGNC Symbol%3BAcc:HGNC:27655]
ENSG00000155850	2.22181	1.86e-31	SLC26A2	solute carrier family 26 member 2 [Source:HGNC Symbol%3BAcc:HGNC:10994]
ENSG00000166016	2.22072	3.64e-40	ABTB2	ankyrin repeat and BTB domain containing 2 [Source:HGNC Symbol%3BAcc:HGNC:23842]
ENSG00000204969	2.21941	1.19e-06	PCDHA2	protocadherin alpha 2 [Source:HGNC Symbol%3BAcc:HGNC:8668]
ENSG00000198892	2.21634	2.43e-44	SHISA4	shisa family member 4 [Source:HGNC Symbol%3BAcc:HGNC:27139]
ENSG00000248370	2.21546	2.5e-19	LINC02434	long intergenic non-protein coding RNA 2434 [Source:HGNC Symbol%3BAcc:HGNC:53365]
ENSG00000111077	2.21484	1.75e-58	TNS2	tensin 2 [Source:HGNC Symbol%3BAcc:HGNC:19737]
ENSG00000204304	2.21471	6.31e-85	PBX2	PBX homeobox 2 [Source:HGNC Symbol%3BAcc:HGNC:8633]
ENSG00000228630	2.21408	0.000925089	HOTAIR	HOX transcript antisense RNA [Source:HGNC Symbol%3BAcc:HGNC:33510]
ENSG00000170439	2.21212	1.25e-16	METTL7B	methyltransferase like 7B [Source:HGNC Symbol%3BAcc:HGNC:28276]
ENSG00000136449	2.20827	0.0320291	MYCBPAP	MYCBP associated protein [Source:HGNC Symbol%3BAcc:HGNC:19677]
ENSG00000149485	2.20822	3.84e-99	FADS1	fatty acid desaturase 1 [Source:HGNC Symbol%3BAcc:HGNC:3574]
ENSG00000239779	2.20747	8.16e-28	WBP1	WW domain binding protein 1 [Source:HGNC Symbol%3BAcc:HGNC:12737]
ENSG00000205542	2.20734	3.72e-47	TMSB4X	thymosin beta 4 X-linked [Source:HGNC Symbol%3BAcc:HGNC:11881]
ENSG00000188157	2.20614	6.37e-44	AGRN	agrin [Source:HGNC Symbol%3BAcc:HGNC:329]
ENSG00000087303	2.20123	1.95e-08	NID2	nidogen 2 [Source:HGNC Symbol%3BAcc:HGNC:13389]
ENSG00000125841	2.20091	7.79e-57	NRSN2	neurensin 2 [Source:HGNC Symbol%3BAcc:HGNC:16229]
ENSG00000145681	2.19977	8.57e-09	HAPLN1	hyaluronan and proteoglycan link protein 1 [Source:HGNC Symbol%3BAcc:HGNC:2380]
ENSG00000119547	2.19959	2.8e-05	ONECUT2	one cut homeobox 2 [Source:HGNC Symbol%3BAcc:HGNC:8139]
ENSG00000253669	2.19904	1.47e-05	GASAL1	growth arrest associated lncRNA 1 [Source:HGNC Symbol%3BAcc:HGNC:53461]
ENSG00000226029	2.19702	0.0270371	LINC01772	long intergenic non-protein coding RNA 1772 [Source:HGNC Symbol%3BAcc:HGNC:52562]
ENSG00000166035	2.19669	0.0492927	LIPC	lipase C%2C hepatic type [Source:HGNC Symbol%3BAcc:HGNC:6619]
ENSG00000268223	2.19356	0.00660639	ARL14EPL	ADP ribosylation factor like GTPase 14 effector protein like [Source:HGNC Symbol%3BAcc:HGNC:44201]
ENSG00000022556	2.19197	3.57e-12	NLRP2	NLR family pyrin domain containing 2 [Source:HGNC Symbol%3BAcc:HGNC:22948]
ENSG00000179240	2.19153	4.57e-14	GVQW3	GVQW motif containing 3 [Source:HGNC Symbol%3BAcc:HGNC:51239]
ENSG00000100201	2.19095	2.42e-60	DDX17	DEAD-box helicase 17 [Source:HGNC Symbol%3BAcc:HGNC:2740]
ENSG00000003249	2.19078	3.46e-33	DBNDD1	dysbindin domain containing 1 [Source:HGNC Symbol%3BAcc:HGNC:28455]
ENSG00000146826	2.19064	2.6e-23	TRAPPC14	trafficking protein particle complex 14 [Source:HGNC Symbol%3BAcc:HGNC:25604]
ENSG00000169733	2.19024	4.29e-21	RFNG	RFNG O-fucosylpeptide 3-beta-N-acetylglucosaminyltransferase [Source:HGNC Symbol%3BAcc:HGNC:9974]
ENSG00000180190	2.18905	0.0112756	TDRP	testis development related protein [Source:HGNC Symbol%3BAcc:HGNC:26951]
ENSG00000174130	2.18899	2e-15	TLR6	toll like receptor 6 [Source:HGNC Symbol%3BAcc:HGNC:16711]
ENSG00000105443	2.18852	1.02e-49	CYTH2	cytohesin 2 [Source:HGNC Symbol%3BAcc:HGNC:9502]
ENSG00000109819	2.18683	0.042586	PPARGC1A	PPARG coactivator 1 alpha [Source:HGNC Symbol%3BAcc:HGNC:9237]
ENSG00000180448	2.18607	1.53e-09	ARHGAP45	Rho GTPase activating protein 45 [Source:HGNC Symbol%3BAcc:HGNC:17102]
ENSG00000172508	2.18557	0.0257451	CARNS1	carnosine synthase 1 [Source:HGNC Symbol%3BAcc:HGNC:29268]
ENSG00000267530	2.18305	0.0476219	LINC01836	long intergenic non-protein coding RNA 1836 [Source:HGNC Symbol%3BAcc:HGNC:52652]
ENSG00000169548	2.18265	0.00203247	ZNF280A	zinc finger protein 280A [Source:HGNC Symbol%3BAcc:HGNC:18597]
ENSG00000222365	2.1824	0.00258377	SNORD12B	small nucleolar RNA%2C C/D box 12B [Source:HGNC Symbol%3BAcc:HGNC:33573]
ENSG00000240476	2.18217	6.81e-09	LINC00973	long intergenic non-protein coding RNA 973 [Source:HGNC Symbol%3BAcc:HGNC:48868]
ENSG00000196420	2.18033	5.17e-06	S100A5	S100 calcium binding protein A5 [Source:HGNC Symbol%3BAcc:HGNC:10495]
ENSG00000139625	2.17978	3.84e-54	MAP3K12	mitogen-activated protein kinase kinase kinase 12 [Source:HGNC Symbol%3BAcc:HGNC:6851]
ENSG00000116962	2.17702	3.75e-42	NID1	nidogen 1 [Source:HGNC Symbol%3BAcc:HGNC:7821]
ENSG00000130702	2.17635	2.39e-80	LAMA5	laminin subunit alpha 5 [Source:HGNC Symbol%3BAcc:HGNC:6485]
ENSG00000138639	2.17583	3.98e-07	ARHGAP24	Rho GTPase activating protein 24 [Source:HGNC Symbol%3BAcc:HGNC:25361]
ENSG00000071242	2.1757	1.7e-18	RPS6KA2	ribosomal protein S6 kinase A2 [Source:HGNC Symbol%3BAcc:HGNC:10431]
ENSG00000054356	2.17305	3.67e-10	PTPRN	protein tyrosine phosphatase receptor type N [Source:HGNC Symbol%3BAcc:HGNC:9676]
ENSG00000149922	2.17255	0.0066432	TBX6	T-box transcription factor 6 [Source:HGNC Symbol%3BAcc:HGNC:11605]
ENSG00000221995	2.17201	0.000321276	TIAF1	TGFB1-induced anti-apoptotic factor 1 [Source:HGNC Symbol%3BAcc:HGNC:11803]
ENSG00000198753	2.17083	1.47e-70	PLXNB3	plexin B3 [Source:HGNC Symbol%3BAcc:HGNC:9105]
ENSG00000185565	2.17024	1.2e-28	LSAMP	limbic system associated membrane protein [Source:HGNC Symbol%3BAcc:HGNC:6705]
ENSG00000179111	2.16924	1.1e-06	HES7	hes family bHLH transcription factor 7 [Source:HGNC Symbol%3BAcc:HGNC:15977]
ENSG00000231701	2.16867	0.00246892	BMS1P13	BMS1 pseudogene 13 [Source:HGNC Symbol%3BAcc:HGNC:49158]
ENSG00000249641	2.16823	0.000912454	HOXC13-AS	HOXC13 antisense RNA [Source:HGNC Symbol%3BAcc:HGNC:43753]
ENSG00000105427	2.168	0.000657506	CNFN	cornifelin [Source:HGNC Symbol%3BAcc:HGNC:30183]
ENSG00000126562	2.16614	6.8e-59	WNK4	WNK lysine deficient protein kinase 4 [Source:HGNC Symbol%3BAcc:HGNC:14544]
ENSG00000136425	2.16478	1.69e-08	CIB2	calcium and integrin binding family member 2 [Source:HGNC Symbol%3BAcc:HGNC:24579]
ENSG00000154589	2.16442	0.0398847	LY96	lymphocyte antigen 96 [Source:HGNC Symbol%3BAcc:HGNC:17156]
ENSG00000168143	2.16275	0.000530226	FAM83B	family with sequence similarity 83 member B [Source:HGNC Symbol%3BAcc:HGNC:21357]
ENSG00000185986	2.1622	1.96e-08	SDHAP3	succinate dehydrogenase complex flavoprotein subunit A pseudogene 3 [Source:HGNC Symbol%3BAcc:HGNC:18781]
ENSG00000101986	2.16161	1.82e-54	ABCD1	ATP binding cassette subfamily D member 1 [Source:HGNC Symbol%3BAcc:HGNC:61]
ENSG00000245526	2.16013	5.42e-13	LINC00461	long intergenic non-protein coding RNA 461 [Source:HGNC Symbol%3BAcc:HGNC:42810]
ENSG00000163703	2.15986	5.27e-10	CRELD1	cysteine rich with EGF like domains 1 [Source:HGNC Symbol%3BAcc:HGNC:14630]
ENSG00000076716	2.15949	7.13e-11	GPC4	glypican 4 [Source:HGNC Symbol%3BAcc:HGNC:4452]
ENSG00000103647	2.15899	4.07e-45	CORO2B	coronin 2B [Source:HGNC Symbol%3BAcc:HGNC:2256]
ENSG00000144115	2.15815	2.78e-40	THNSL2	threonine synthase like 2 [Source:HGNC Symbol%3BAcc:HGNC:25602]
ENSG00000139597	2.15789	0.000249677	N4BP2L1	NEDD4 binding protein 2 like 1 [Source:HGNC Symbol%3BAcc:HGNC:25037]
ENSG00000184809	2.15777	0.015551	B3GALT5-AS1	B3GALT5 antisense RNA 1 [Source:HGNC Symbol%3BAcc:HGNC:16424]
ENSG00000112655	2.15718	2.23e-26	PTK7	protein tyrosine kinase 7 (inactive) [Source:HGNC Symbol%3BAcc:HGNC:9618]
ENSG00000243364	2.15644	1.58e-06	EFNA4	ephrin A4 [Source:HGNC Symbol%3BAcc:HGNC:3224]
ENSG00000147804	2.15585	1.2e-13	SLC39A4	solute carrier family 39 member 4 [Source:HGNC Symbol%3BAcc:HGNC:17129]
ENSG00000272031	2.15456	4.63e-25	ANKRD34A	ankyrin repeat domain 34A [Source:HGNC Symbol%3BAcc:HGNC:27639]
ENSG00000145287	2.15263	9.63e-08	PLAC8	placenta associated 8 [Source:HGNC Symbol%3BAcc:HGNC:19254]
ENSG00000127561	2.15241	3.86e-06	SYNGR3	synaptogyrin 3 [Source:HGNC Symbol%3BAcc:HGNC:11501]
ENSG00000139083	2.1519	2.45e-37	ETV6	ETS variant transcription factor 6 [Source:HGNC Symbol%3BAcc:HGNC:3495]
ENSG00000176490	2.15131	3.55e-18	DIRAS1	DIRAS family GTPase 1 [Source:HGNC Symbol%3BAcc:HGNC:19127]
ENSG00000101333	2.15121	4.42e-13	PLCB4	phospholipase C beta 4 [Source:HGNC Symbol%3BAcc:HGNC:9059]
ENSG00000001461	2.15113	3.1e-43	NIPAL3	NIPA like domain containing 3 [Source:HGNC Symbol%3BAcc:HGNC:25233]
ENSG00000089723	2.15037	1.43e-12	OTUB2	OTU deubiquitinase%2C ubiquitin aldehyde binding 2 [Source:HGNC Symbol%3BAcc:HGNC:20351]
ENSG00000164050	2.14934	7.36e-54	PLXNB1	plexin B1 [Source:HGNC Symbol%3BAcc:HGNC:9103]
ENSG00000196123	2.14933	3.03e-33	KIAA0895L	KIAA0895 like [Source:HGNC Symbol%3BAcc:HGNC:34408]
ENSG00000171357	2.1491	1.4e-07	LURAP1	leucine rich adaptor protein 1 [Source:HGNC Symbol%3BAcc:HGNC:32327]
ENSG00000050344	2.14907	6.37e-22	NFE2L3	nuclear factor%2C erythroid 2 like 3 [Source:HGNC Symbol%3BAcc:HGNC:7783]
ENSG00000170166	2.14801	0.00157474	HOXD4	homeobox D4 [Source:HGNC Symbol%3BAcc:HGNC:5138]
ENSG00000118276	2.14782	3.24e-73	B4GALT6	beta-1%2C4-galactosyltransferase 6 [Source:HGNC Symbol%3BAcc:HGNC:929]
ENSG00000261286	2.14724	0.00270344	ATP2C2-AS1	ATP2C2 antisense RNA 1 [Source:HGNC Symbol%3BAcc:HGNC:53167]
ENSG00000130812	2.14601	0.0135345	ANGPTL6	angiopoietin like 6 [Source:HGNC Symbol%3BAcc:HGNC:23140]
ENSG00000213366	2.14491	9.51e-10	GSTM2	glutathione S-transferase mu 2 [Source:HGNC Symbol%3BAcc:HGNC:4634]
ENSG00000143847	2.14401	5.18e-15	PPFIA4	PTPRF interacting protein alpha 4 [Source:HGNC Symbol%3BAcc:HGNC:9248]
ENSG00000187608	2.14377	4.71e-14	ISG15	ISG15 ubiquitin like modifier [Source:HGNC Symbol%3BAcc:HGNC:4053]
ENSG00000237441	2.14233	1.06e-50	RGL2	ral guanine nucleotide dissociation stimulator like 2 [Source:HGNC Symbol%3BAcc:HGNC:9769]
ENSG00000161277	2.14175	7.01e-12	THAP8	THAP domain containing 8 [Source:HGNC Symbol%3BAcc:HGNC:23191]
ENSG00000135424	2.14105	3.01e-20	ITGA7	integrin subunit alpha 7 [Source:HGNC Symbol%3BAcc:HGNC:6143]
ENSG00000169129	2.14068	8.13e-58	AFAP1L2	actin filament associated protein 1 like 2 [Source:HGNC Symbol%3BAcc:HGNC:25901]
ENSG00000143554	2.13802	1.47e-10	SLC27A3	solute carrier family 27 member 3 [Source:HGNC Symbol%3BAcc:HGNC:10997]
ENSG00000143224	2.13752	1.33e-26	PPOX	protoporphyrinogen oxidase [Source:HGNC Symbol%3BAcc:HGNC:9280]
ENSG00000229108	2.13658	2.61e-05	LINC02587	long intergenic non-protein coding RNA 2587 [Source:HGNC Symbol%3BAcc:HGNC:50672]
ENSG00000133639	2.13602	8.1e-92	BTG1	BTG anti-proliferation factor 1 [Source:HGNC Symbol%3BAcc:HGNC:1130]
ENSG00000183971	2.13596	0.0468378	NPW	neuropeptide W [Source:HGNC Symbol%3BAcc:HGNC:30509]
ENSG00000185634	2.13569	5.04e-19	SHC4	SHC adaptor protein 4 [Source:HGNC Symbol%3BAcc:HGNC:16743]
ENSG00000256092	2.13483	1.36e-05	SBNO1-AS1	SBNO1 antisense RNA 1 [Source:HGNC Symbol%3BAcc:HGNC:54355]
ENSG00000171680	2.13456	2.78e-46	PLEKHG5	pleckstrin homology and RhoGEF domain containing G5 [Source:HGNC Symbol%3BAcc:HGNC:29105]
ENSG00000175602	2.13422	3.72e-28	CCDC85B	coiled-coil domain containing 85B [Source:HGNC Symbol%3BAcc:HGNC:24926]
ENSG00000275183	2.13419	2.22e-17	LENG9	leukocyte receptor cluster member 9 [Source:HGNC Symbol%3BAcc:HGNC:16306]
ENSG00000174236	2.13332	5.13e-05	REP15	RAB15 effector protein [Source:HGNC Symbol%3BAcc:HGNC:33748]
ENSG00000138356	2.13325	7.26e-05	AOX1	aldehyde oxidase 1 [Source:HGNC Symbol%3BAcc:HGNC:553]
ENSG00000073910	2.13297	2.8e-07	FRY	FRY microtubule binding protein [Source:HGNC Symbol%3BAcc:HGNC:20367]
ENSG00000130529	2.13127	1.87e-30	TRPM4	transient receptor potential cation channel subfamily M member 4 [Source:HGNC Symbol%3BAcc:HGNC:17993]
ENSG00000070371	2.1307	1.87e-20	CLTCL1	clathrin heavy chain like 1 [Source:HGNC Symbol%3BAcc:HGNC:2093]
ENSG00000180425	2.12919	8.63e-15	C11orf71	chromosome 11 open reading frame 71 [Source:HGNC Symbol%3BAcc:HGNC:25937]
ENSG00000149743	2.12915	1.03e-19	TRPT1	tRNA phosphotransferase 1 [Source:HGNC Symbol%3BAcc:HGNC:20316]
ENSG00000204140	2.12892	0.00378029	CLPSL1	colipase like 1 [Source:HGNC Symbol%3BAcc:HGNC:21251]
ENSG00000178149	2.12727	3.59e-36	DALRD3	DALR anticodon binding domain containing 3 [Source:HGNC Symbol%3BAcc:HGNC:25536]
ENSG00000066248	2.12656	4.16e-09	NGEF	neuronal guanine nucleotide exchange factor [Source:HGNC Symbol%3BAcc:HGNC:7807]
ENSG00000012822	2.12402	3.9e-33	CALCOCO1	calcium binding and coiled-coil domain 1 [Source:HGNC Symbol%3BAcc:HGNC:29306]
ENSG00000237978	2.12393	0.00907854	KCNMB2-AS1	KCNMB2 antisense RNA 1 [Source:HGNC Symbol%3BAcc:HGNC:51409]
ENSG00000197324	2.11879	2.98e-78	LRP10	LDL receptor related protein 10 [Source:HGNC Symbol%3BAcc:HGNC:14553]
ENSG00000153551	2.11768	5.58e-34	CMTM7	CKLF like MARVEL transmembrane domain containing 7 [Source:HGNC Symbol%3BAcc:HGNC:19178]
ENSG00000233215	2.11749	0.0124522	LINC01687	long intergenic non-protein coding RNA 1687 [Source:HGNC Symbol%3BAcc:HGNC:52474]
ENSG00000213930	2.1163	1.41e-17	GALT	galactose-1-phosphate uridylyltransferase [Source:HGNC Symbol%3BAcc:HGNC:4135]
ENSG00000273723	2.11577	0.00820269	SUGT1-DT	SUGT1 divergent transcript [Source:HGNC Symbol%3BAcc:HGNC:54809]
ENSG00000111261	2.11565	2.75e-49	MANSC1	MANSC domain containing 1 [Source:HGNC Symbol%3BAcc:HGNC:25505]
ENSG00000057704	2.1156	6.83e-25	TMCC3	transmembrane and coiled-coil domain family 3 [Source:HGNC Symbol%3BAcc:HGNC:29199]
ENSG00000135596	2.11462	7.01e-25	MICAL1	microtubule associated monooxygenase%2C calponin and LIM domain containing 1 [Source:HGNC Symbol%3BAcc:HGNC:20619]
ENSG00000181045	2.11375	2.23e-16	SLC26A11	solute carrier family 26 member 11 [Source:HGNC Symbol%3BAcc:HGNC:14471]
ENSG00000099326	2.11339	2.19e-21	MZF1	myeloid zinc finger 1 [Source:HGNC Symbol%3BAcc:HGNC:13108]
ENSG00000173557	2.11187	3.45e-06	FAM166C	family with sequence similarity 166 member C [Source:HGNC Symbol%3BAcc:HGNC:27938]
ENSG00000187908	2.11166	2.06e-11	DMBT1	deleted in malignant brain tumors 1 [Source:HGNC Symbol%3BAcc:HGNC:2926]
ENSG00000113721	2.11051	8.91e-21	PDGFRB	platelet derived growth factor receptor beta [Source:HGNC Symbol%3BAcc:HGNC:8804]
ENSG00000100196	2.11043	1.31e-22	KDELR3	KDEL endoplasmic reticulum protein retention receptor 3 [Source:HGNC Symbol%3BAcc:HGNC:6306]
ENSG00000238197	2.10961	1.29e-06	PAXBP1-AS1	PAXBP1 antisense RNA 1 [Source:HGNC Symbol%3BAcc:HGNC:39603]
ENSG00000021355	2.10943	3.35e-42	SERPINB1	serpin family B member 1 [Source:HGNC Symbol%3BAcc:HGNC:3311]
ENSG00000152092	2.10675	0.00191468	ASTN1	astrotactin 1 [Source:HGNC Symbol%3BAcc:HGNC:773]
ENSG00000185716	2.10638	3.4e-73	MOSMO	modulator of smoothened [Source:HGNC Symbol%3BAcc:HGNC:27087]
ENSG00000117318	2.10596	2.33e-31	ID3	inhibitor of DNA binding 3%2C HLH protein [Source:HGNC Symbol%3BAcc:HGNC:5362]
ENSG00000271614	2.10482	0.00195339	ATP2B1-AS1	ATP2B1 antisense RNA 1 [Source:HGNC Symbol%3BAcc:HGNC:27883]
ENSG00000106089	2.10391	5.96e-32	STX1A	syntaxin 1A [Source:HGNC Symbol%3BAcc:HGNC:11433]
ENSG00000172037	2.10358	7.26e-44	LAMB2	laminin subunit beta 2 [Source:HGNC Symbol%3BAcc:HGNC:6487]
ENSG00000198870	2.10303	0.000423909	STKLD1	serine/threonine kinase like domain containing 1 [Source:HGNC Symbol%3BAcc:HGNC:28669]
ENSG00000172543	2.10218	0.00077433	CTSW	cathepsin W [Source:HGNC Symbol%3BAcc:HGNC:2546]
ENSG00000102043	2.10176	0.0107622	MTMR8	myotubularin related protein 8 [Source:HGNC Symbol%3BAcc:HGNC:16825]
ENSG00000134245	2.10116	0.00441026	WNT2B	Wnt family member 2B [Source:HGNC Symbol%3BAcc:HGNC:12781]
ENSG00000179528	2.09989	8.31e-16	LBX2	ladybird homeobox 2 [Source:HGNC Symbol%3BAcc:HGNC:15525]
ENSG00000110881	2.09977	1.75e-18	ASIC1	acid sensing ion channel subunit 1 [Source:HGNC Symbol%3BAcc:HGNC:100]
ENSG00000257242	2.0982	9.68e-06	LINC01619	long intergenic non-protein coding RNA 1619 [Source:HGNC Symbol%3BAcc:HGNC:27409]
ENSG00000158286	2.09723	1.09e-14	RNF207	ring finger protein 207 [Source:HGNC Symbol%3BAcc:HGNC:32947]
ENSG00000241288	2.09637	0.000137626	LINC02614	long intergenic non-protein coding RNA 2614 [Source:HGNC Symbol%3BAcc:HGNC:54072]
ENSG00000251287	2.09564	9.26e-06	ALG1L2	ALG1 chitobiosyldiphosphodolichol beta-mannosyltransferase like 2 [Source:HGNC Symbol%3BAcc:HGNC:37258]
ENSG00000136274	2.09548	6.14e-05	NACAD	NAC alpha domain containing [Source:HGNC Symbol%3BAcc:HGNC:22196]
ENSG00000225506	2.09389	0.00812951	CYP4A22-AS1	CYP4A22 antisense RNA 1 [Source:HGNC Symbol%3BAcc:HGNC:43715]
ENSG00000064886	2.09378	2.18e-06	CHI3L2	chitinase 3 like 2 [Source:HGNC Symbol%3BAcc:HGNC:1933]
ENSG00000105894	2.09337	1.67e-10	PTN	pleiotrophin [Source:HGNC Symbol%3BAcc:HGNC:9630]
ENSG00000174456	2.0928	4.24e-14	C12orf76	chromosome 12 open reading frame 76 [Source:HGNC Symbol%3BAcc:HGNC:33790]
ENSG00000076706	2.09243	3.72e-34	MCAM	melanoma cell adhesion molecule [Source:HGNC Symbol%3BAcc:HGNC:6934]
ENSG00000198133	2.09008	1.73e-30	TMEM229B	transmembrane protein 229B [Source:HGNC Symbol%3BAcc:HGNC:20130]
ENSG00000105639	2.08906	2.87e-05	JAK3	Janus kinase 3 [Source:HGNC Symbol%3BAcc:HGNC:6193]
ENSG00000170190	2.08893	4.4e-34	SLC16A5	solute carrier family 16 member 5 [Source:HGNC Symbol%3BAcc:HGNC:10926]
ENSG00000140323	2.08864	1.13e-08	DISP2	dispatched RND transporter family member 2 [Source:HGNC Symbol%3BAcc:HGNC:19712]
ENSG00000136160	2.08614	4.52e-08	EDNRB	endothelin receptor type B [Source:HGNC Symbol%3BAcc:HGNC:3180]
ENSG00000149577	2.08595	6.97e-56	SIDT2	SID1 transmembrane family member 2 [Source:HGNC Symbol%3BAcc:HGNC:24272]
ENSG00000146416	2.08462	7.12e-14	AIG1	androgen induced 1 [Source:HGNC Symbol%3BAcc:HGNC:21607]
ENSG00000137936	2.08444	6.1e-50	BCAR3	BCAR3 adaptor protein%2C NSP family member [Source:HGNC Symbol%3BAcc:HGNC:973]
ENSG00000187017	2.08043	5.5e-19	ESPN	espin [Source:HGNC Symbol%3BAcc:HGNC:13281]
ENSG00000110841	2.07895	5.01e-23	PPFIBP1	PPFIA binding protein 1 [Source:HGNC Symbol%3BAcc:HGNC:9249]
ENSG00000138623	2.07741	4.27e-32	SEMA7A	semaphorin 7A (John Milton Hagen blood group) [Source:HGNC Symbol%3BAcc:HGNC:10741]
ENSG00000106066	2.07622	3.66e-17	CPVL	carboxypeptidase vitellogenic like [Source:HGNC Symbol%3BAcc:HGNC:14399]
ENSG00000106852	2.07589	7.71e-08	LHX6	LIM homeobox 6 [Source:HGNC Symbol%3BAcc:HGNC:21735]
ENSG00000179542	2.07339	5.8e-12	SLITRK4	SLIT and NTRK like family member 4 [Source:HGNC Symbol%3BAcc:HGNC:23502]
ENSG00000255152	2.07338	0.000874995	MSH5-SAPCD1	MSH5-SAPCD1 readthrough (NMD candidate) [Source:HGNC Symbol%3BAcc:HGNC:41994]
ENSG00000184584	2.07131	1.39e-30	STING1	stimulator of interferon response cGAMP interactor 1 [Source:HGNC Symbol%3BAcc:HGNC:27962]
ENSG00000038945	2.0708	4.83e-09	MSR1	macrophage scavenger receptor 1 [Source:HGNC Symbol%3BAcc:HGNC:7376]
ENSG00000167207	2.07016	0.0110418	NOD2	nucleotide binding oligomerization domain containing 2 [Source:HGNC Symbol%3BAcc:HGNC:5331]
ENSG00000255277	2.06972	0.00780668	ABCC6P2	ATP binding cassette subfamily C member 6 pseudogene 2 [Source:HGNC Symbol%3BAcc:HGNC:33353]
ENSG00000249196	2.06966	0.000311453	TMEM132D-AS1	TMEM132D antisense RNA 1 [Source:HGNC Symbol%3BAcc:HGNC:27466]
ENSG00000251359	2.06951	0.011994	WWC2-AS2	WWC2 antisense RNA 2 [Source:HGNC Symbol%3BAcc:HGNC:26390]
ENSG00000101104	2.06902	6.5e-05	PABPC1L	poly(A) binding protein cytoplasmic 1 like [Source:HGNC Symbol%3BAcc:HGNC:15797]
ENSG00000164465	2.06892	1.54e-18	DCBLD1	discoidin%2C CUB and LCCL domain containing 1 [Source:HGNC Symbol%3BAcc:HGNC:21479]
ENSG00000013563	2.06883	6.88e-47	DNASE1L1	deoxyribonuclease 1 like 1 [Source:HGNC Symbol%3BAcc:HGNC:2957]
ENSG00000168702	2.0672	0.000448666	LRP1B	LDL receptor related protein 1B [Source:HGNC Symbol%3BAcc:HGNC:6693]
ENSG00000183508	2.06714	6.98e-05	TENT5C	terminal nucleotidyltransferase 5C [Source:HGNC Symbol%3BAcc:HGNC:24712]
ENSG00000160716	2.067	1.61e-06	CHRNB2	cholinergic receptor nicotinic beta 2 subunit [Source:HGNC Symbol%3BAcc:HGNC:1962]
ENSG00000151623	2.06621	0.00107818	NR3C2	nuclear receptor subfamily 3 group C member 2 [Source:HGNC Symbol%3BAcc:HGNC:7979]
ENSG00000103145	2.06364	5.37e-25	HCFC1R1	host cell factor C1 regulator 1 [Source:HGNC Symbol%3BAcc:HGNC:21198]
ENSG00000125652	2.06297	2.71e-28	ALKBH7	alkB homolog 7 [Source:HGNC Symbol%3BAcc:HGNC:21306]
ENSG00000132635	2.06289	6.26e-20	PCED1A	PC-esterase domain containing 1A [Source:HGNC Symbol%3BAcc:HGNC:16212]
ENSG00000240771	2.0627	3.8e-29	ARHGEF25	Rho guanine nucleotide exchange factor 25 [Source:HGNC Symbol%3BAcc:HGNC:30275]
ENSG00000119782	2.06253	6.7e-07	FKBP1B	FKBP prolyl isomerase 1B [Source:HGNC Symbol%3BAcc:HGNC:3712]
ENSG00000110921	2.06221	9.56e-42	MVK	mevalonate kinase [Source:HGNC Symbol%3BAcc:HGNC:7530]
ENSG00000168887	2.06081	1.69e-52	C2orf68	chromosome 2 open reading frame 68 [Source:HGNC Symbol%3BAcc:HGNC:34353]
ENSG00000156804	2.0604	7.15e-28	FBXO32	F-box protein 32 [Source:HGNC Symbol%3BAcc:HGNC:16731]
ENSG00000159899	2.06013	2.44e-19	NPR2	natriuretic peptide receptor 2 [Source:HGNC Symbol%3BAcc:HGNC:7944]
ENSG00000171298	2.06002	1.5e-26	GAA	alpha glucosidase [Source:HGNC Symbol%3BAcc:HGNC:4065]
ENSG00000105613	2.05949	0.00913379	MAST1	microtubule associated serine/threonine kinase 1 [Source:HGNC Symbol%3BAcc:HGNC:19034]
ENSG00000236609	2.05928	3.16e-10	ZNF853	zinc finger protein 853 [Source:HGNC Symbol%3BAcc:HGNC:21767]
ENSG00000224805	2.05543	0.0266448	LINC00853	long intergenic non-protein coding RNA 853 [Source:HGNC Symbol%3BAcc:HGNC:43716]
ENSG00000164946	2.05291	3.31e-13	FREM1	FRAS1 related extracellular matrix 1 [Source:HGNC Symbol%3BAcc:HGNC:23399]
ENSG00000258733	2.05284	0.00605969	LINC02328	long intergenic non-protein coding RNA 2328 [Source:HGNC Symbol%3BAcc:HGNC:53248]
ENSG00000213232	2.0524	2.33e-06	PPP1R2P10	protein phosphatase 1 regulatory inhibitor subunit 2 pseudogene 10 [Source:HGNC Symbol%3BAcc:HGNC:42008]
ENSG00000248712	2.05225	0.00600384	CCDC153	coiled-coil domain containing 153 [Source:HGNC Symbol%3BAcc:HGNC:27446]
ENSG00000258986	2.0517	0.0241722	TMEM179	transmembrane protein 179 [Source:HGNC Symbol%3BAcc:HGNC:20137]
ENSG00000157227	2.05074	3.04e-34	MMP14	matrix metallopeptidase 14 [Source:HGNC Symbol%3BAcc:HGNC:7160]
ENSG00000188573	2.04922	0.00410519	FBLL1	fibrillarin like 1 [Source:HGNC Symbol%3BAcc:HGNC:35458]
ENSG00000109654	2.04895	1.37e-41	TRIM2	tripartite motif containing 2 [Source:HGNC Symbol%3BAcc:HGNC:15974]
ENSG00000170412	2.04846	3.33e-05	GPRC5C	G protein-coupled receptor class C group 5 member C [Source:HGNC Symbol%3BAcc:HGNC:13309]
ENSG00000006534	2.04807	4.4e-37	ALDH3B1	aldehyde dehydrogenase 3 family member B1 [Source:HGNC Symbol%3BAcc:HGNC:410]
ENSG00000274512	2.04751	0.00351472	TBC1D3L	TBC1 domain family member 3L [Source:HGNC Symbol%3BAcc:HGNC:51246]
ENSG00000117228	2.04659	6.72e-12	GBP1	guanylate binding protein 1 [Source:HGNC Symbol%3BAcc:HGNC:4182]
ENSG00000125734	2.04372	1.06e-50	GPR108	G protein-coupled receptor 108 [Source:HGNC Symbol%3BAcc:HGNC:17829]
ENSG00000168646	2.04224	0.0290489	AXIN2	axin 2 [Source:HGNC Symbol%3BAcc:HGNC:904]
ENSG00000188732	2.03856	0.000243922	FAM221A	family with sequence similarity 221 member A [Source:HGNC Symbol%3BAcc:HGNC:27977]
ENSG00000253305	2.03832	0.0053108	PCDHGB6	protocadherin gamma subfamily B%2C 6 [Source:HGNC Symbol%3BAcc:HGNC:8713]
ENSG00000120049	2.03782	0.0211178	KCNIP2	potassium voltage-gated channel interacting protein 2 [Source:HGNC Symbol%3BAcc:HGNC:15522]
ENSG00000112812	2.03763	0.034702	PRSS16	serine protease 16 [Source:HGNC Symbol%3BAcc:HGNC:9480]
ENSG00000171303	2.03726	0.0012375	KCNK3	potassium two pore domain channel subfamily K member 3 [Source:HGNC Symbol%3BAcc:HGNC:6278]
ENSG00000228727	2.03621	0.0279496	SAPCD1	suppressor APC domain containing 1 [Source:HGNC Symbol%3BAcc:HGNC:13938]
ENSG00000227825	2.03612	3.12e-06	SLC9A7P1	solute carrier family 9 member 7 pseudogene 1 [Source:HGNC Symbol%3BAcc:HGNC:32679]
ENSG00000263412	2.03416	0.00686134	NFE2L1-DT	NFE2L1 divergent transcript [Source:HGNC Symbol%3BAcc:HGNC:54812]
ENSG00000092421	2.03403	1.38e-16	SEMA6A	semaphorin 6A [Source:HGNC Symbol%3BAcc:HGNC:10738]
ENSG00000144445	2.03391	7.36e-13	KANSL1L	KAT8 regulatory NSL complex subunit 1 like [Source:HGNC Symbol%3BAcc:HGNC:26310]
ENSG00000187688	2.03236	3.69e-58	TRPV2	transient receptor potential cation channel subfamily V member 2 [Source:HGNC Symbol%3BAcc:HGNC:18082]
ENSG00000227053	2.03206	0.0137587	MUC12-AS1	MUC12 antisense RNA 1 [Source:HGNC Symbol%3BAcc:HGNC:40382]
ENSG00000148450	2.03043	1.99e-12	MSRB2	methionine sulfoxide reductase B2 [Source:HGNC Symbol%3BAcc:HGNC:17061]
ENSG00000197183	2.0293	1.25e-48	NOL4L	nucleolar protein 4 like [Source:HGNC Symbol%3BAcc:HGNC:16106]
ENSG00000089356	2.02903	1.9e-21	FXYD3	FXYD domain containing ion transport regulator 3 [Source:HGNC Symbol%3BAcc:HGNC:4027]
ENSG00000082014	2.02898	1.61e-29	SMARCD3	SWI/SNF related%2C matrix associated%2C actin dependent regulator of chromatin%2C subfamily d%2C member 3 [Source:HGNC Symbol%3BAcc:HGNC:11108]
ENSG00000067141	2.02876	2.8e-23	NEO1	neogenin 1 [Source:HGNC Symbol%3BAcc:HGNC:7754]
ENSG00000198286	2.028	2.85e-11	CARD11	caspase recruitment domain family member 11 [Source:HGNC Symbol%3BAcc:HGNC:16393]
ENSG00000196878	2.02763	6.68e-36	LAMB3	laminin subunit beta 3 [Source:HGNC Symbol%3BAcc:HGNC:6490]
ENSG00000091622	2.02663	6.07e-06	PITPNM3	PITPNM family member 3 [Source:HGNC Symbol%3BAcc:HGNC:21043]
ENSG00000162869	2.02659	6.31e-31	PPP1R21	protein phosphatase 1 regulatory subunit 21 [Source:HGNC Symbol%3BAcc:HGNC:30595]
ENSG00000132906	2.02611	2.17e-33	CASP9	caspase 9 [Source:HGNC Symbol%3BAcc:HGNC:1511]
ENSG00000116852	2.02602	6.67e-22	KIF21B	kinesin family member 21B [Source:HGNC Symbol%3BAcc:HGNC:29442]
ENSG00000002587	2.02588	1.28e-08	HS3ST1	heparan sulfate-glucosamine 3-sulfotransferase 1 [Source:HGNC Symbol%3BAcc:HGNC:5194]
ENSG00000164512	2.02517	0.0046499	ANKRD55	ankyrin repeat domain 55 [Source:HGNC Symbol%3BAcc:HGNC:25681]
ENSG00000179627	2.02466	1.76e-10	ZBTB42	zinc finger and BTB domain containing 42 [Source:HGNC Symbol%3BAcc:HGNC:32550]
ENSG00000198825	2.02406	2.47e-26	INPP5F	inositol polyphosphate-5-phosphatase F [Source:HGNC Symbol%3BAcc:HGNC:17054]
ENSG00000185630	2.02209	1.75e-14	PBX1	PBX homeobox 1 [Source:HGNC Symbol%3BAcc:HGNC:8632]
ENSG00000167191	2.01981	1.15e-10	GPRC5B	G protein-coupled receptor class C group 5 member B [Source:HGNC Symbol%3BAcc:HGNC:13308]
ENSG00000168569	2.01921	5.16e-30	TMEM223	transmembrane protein 223 [Source:HGNC Symbol%3BAcc:HGNC:28464]
ENSG00000166165	2.01796	1.38e-45	CKB	creatine kinase B [Source:HGNC Symbol%3BAcc:HGNC:1991]
ENSG00000106789	2.01749	7.71e-25	CORO2A	coronin 2A [Source:HGNC Symbol%3BAcc:HGNC:2255]
ENSG00000151458	2.01749	6.07e-23	ANKRD50	ankyrin repeat domain 50 [Source:HGNC Symbol%3BAcc:HGNC:29223]
ENSG00000185187	2.01661	4.67e-19	SIGIRR	single Ig and TIR domain containing [Source:HGNC Symbol%3BAcc:HGNC:30575]
ENSG00000258628	2.0164	0.0227853	RHPN2P1	rhophilin Rho GTPase binding protein 2 pseudogene 1 [Source:HGNC Symbol%3BAcc:HGNC:37708]
ENSG00000137070	2.01631	8.67e-11	IL11RA	interleukin 11 receptor subunit alpha [Source:HGNC Symbol%3BAcc:HGNC:5967]
ENSG00000168918	2.01598	0.00111363	INPP5D	inositol polyphosphate-5-phosphatase D [Source:HGNC Symbol%3BAcc:HGNC:6079]
ENSG00000187535	2.01407	1.27e-25	IFT140	intraflagellar transport 140 [Source:HGNC Symbol%3BAcc:HGNC:29077]
ENSG00000127418	2.00939	2.6e-53	FGFRL1	fibroblast growth factor receptor like 1 [Source:HGNC Symbol%3BAcc:HGNC:3693]
ENSG00000166387	2.0088	0.0072996	PPFIBP2	PPFIA binding protein 2 [Source:HGNC Symbol%3BAcc:HGNC:9250]
ENSG00000179715	2.00796	1.51e-08	PCED1B	PC-esterase domain containing 1B [Source:HGNC Symbol%3BAcc:HGNC:28255]
ENSG00000237276	2.00716	0.0184399	ANO7L1	anoctamin 7 like 1 (pseudogene) [Source:HGNC Symbol%3BAcc:HGNC:32248]
ENSG00000174672	2.00657	3.39e-05	BRSK2	BR serine/threonine kinase 2 [Source:HGNC Symbol%3BAcc:HGNC:11405]
ENSG00000251129	2.00632	7.08e-12	LINC02506	long intergenic non-protein coding RNA 2506 [Source:HGNC Symbol%3BAcc:HGNC:53495]
ENSG00000198959	2.00591	2.99e-29	TGM2	transglutaminase 2 [Source:HGNC Symbol%3BAcc:HGNC:11778]
ENSG00000114993	2.00589	5.26e-57	RTKN	rhotekin [Source:HGNC Symbol%3BAcc:HGNC:10466]
ENSG00000240211	2.0047	0.0130818	PPP1R35-AS1	PPP1R35 antisense RNA 1 [Source:HGNC Symbol%3BAcc:HGNC:41194]
ENSG00000224903	2.00186	2.11e-05	RNF32-AS1	RNF32 antisense RNA 1 [Source:HGNC Symbol%3BAcc:HGNC:40798]
ENSG00000242193	2.00149	1.34e-14	CRYZL2P	crystallin zeta like 2%2C pseudogene [Source:HGNC Symbol%3BAcc:HGNC:52164]
ENSG00000089041	2.00134	0.00120783	P2RX7	purinergic receptor P2X 7 [Source:HGNC Symbol%3BAcc:HGNC:8537]
ENSG00000183778	2.00057	3.8e-07	B3GALT5	beta-1%2C3-galactosyltransferase 5 [Source:HGNC Symbol%3BAcc:HGNC:920]
ENSG00000085117	2.00036	1.19e-20	CD82	CD82 molecule [Source:HGNC Symbol%3BAcc:HGNC:6210]
ENSG00000155966	2.00024	0.0262519	AFF2	AF4/FMR2 family member 2 [Source:HGNC Symbol%3BAcc:HGNC:3776]

## Sheet: ST8
Supplementary Table 8. Up-regulated genes of TB group.
gene_id	Foldchage	padj	GeneSymbol	Description
ENSG00000196734	2490.69	1.94952e-33	LCE1B	late cornified envelope 1B [Source:HGNC Symbol%3BAcc:HGNC:16611]
ENSG00000269118	2427.1	1.98079e-33	FAM90A28P	family with sequence similarity 90 member A28%2C pseudogene [Source:HGNC Symbol%3BAcc:HGNC:43747]
ENSG00000182816	2213.44	1.32858e-32	KRTAP13-2	keratin associated protein 13-2 [Source:HGNC Symbol%3BAcc:HGNC:18923]
ENSG00000164266	1728.76	1.65242e-30	SPINK1	serine peptidase inhibitor Kazal type 1 [Source:HGNC Symbol%3BAcc:HGNC:11244]
ENSG00000249156	1715.77	1.3296e-36	TAF11L12	TATA-box binding protein associated factor 11 like 12 [Source:HGNC Symbol%3BAcc:HGNC:53855]
ENSG00000184351	1672.22	6.2502e-30	KRTAP19-1	keratin associated protein 19-1 [Source:HGNC Symbol%3BAcc:HGNC:18936]
ENSG00000240386	1665.76	2.35018e-30	LCE1F	late cornified envelope 1F [Source:HGNC Symbol%3BAcc:HGNC:29467]
ENSG00000277632	1192.65	5.3563e-166	CCL3	C-C motif chemokine ligand 3 [Source:HGNC Symbol%3BAcc:HGNC:10627]
ENSG00000203783	1052.9	2.42082e-42	PRR9	proline rich 9 [Source:HGNC Symbol%3BAcc:HGNC:32057]
ENSG00000205420	1016.86	1.43958e-31	KRT6A	keratin 6A [Source:HGNC Symbol%3BAcc:HGNC:6443]
ENSG00000268621	975.062	8.20831e-158	IGFL2-AS1	IGFL2 antisense RNA 1 [Source:HGNC Symbol%3BAcc:HGNC:52559]
ENSG00000197632	867.964	0	SERPINB2	serpin family B member 2 [Source:HGNC Symbol%3BAcc:HGNC:8584]
ENSG00000284306	795.125	1.79088e-24	SSU72P2	SSU72 pseudogene 2 [Source:HGNC Symbol%3BAcc:HGNC:43621]
ENSG00000223638	644.118	5.15885e-23	RFPL4A	ret finger protein like 4A [Source:HGNC Symbol%3BAcc:HGNC:16449]
ENSG00000284018	564.792	8.79037e-22	SSU72P5	SSU72 pseudogene 5 [Source:HGNC Symbol%3BAcc:HGNC:43624]
ENSG00000283873	539.117	6.3023e-22	SSU72P4	SSU72 pseudogene 4 [Source:HGNC Symbol%3BAcc:HGNC:43623]
ENSG00000283776	535.563	7.93503e-22	TAF11L13	TATA-box binding protein associated factor 11 like 13 [Source:HGNC Symbol%3BAcc:HGNC:53856]
ENSG00000086696	484.614	4.90548e-21	HSD17B2	hydroxysteroid 17-beta dehydrogenase 2 [Source:HGNC Symbol%3BAcc:HGNC:5211]
ENSG00000184502	472.901	5.92756e-57	GAST	gastrin [Source:HGNC Symbol%3BAcc:HGNC:4164]
ENSG00000204510	470.405	4.64044e-25	PRAMEF7	PRAME family member 7 [Source:HGNC Symbol%3BAcc:HGNC:28415]
ENSG00000182053	461.165	5.84308e-25	TRIM49B	tripartite motif containing 49B [Source:HGNC Symbol%3BAcc:HGNC:42955]
ENSG00000284438	460.776	1.20977e-20	SSU72P7	SSU72 pseudogene 7 [Source:HGNC Symbol%3BAcc:HGNC:43626]
ENSG00000163564	457.653	1.40625e-20	PYHIN1	pyrin and HIN domain family member 1 [Source:HGNC Symbol%3BAcc:HGNC:28894]
ENSG00000250782	448.089	2.03061e-32	TAF11L14	TATA-box binding protein associated factor 11 like 14 [Source:HGNC Symbol%3BAcc:HGNC:53857]
ENSG00000277089	443.992	1.96291e-20	CCL3-AS1	CCL3 antisense RNA 1 [Source:HGNC Symbol%3BAcc:HGNC:55229]
ENSG00000214866	434.828	1.65993e-20	DCDC2C	doublecortin domain containing 2C [Source:HGNC Symbol%3BAcc:HGNC:32696]
ENSG00000189348	404.518	2.02361e-46	FAM90A27P	family with sequence similarity 90 member A27%2C pseudogene [Source:HGNC Symbol%3BAcc:HGNC:43617]
ENSG00000197084	401.034	1.14679e-19	LCE1C	late cornified envelope 1C [Source:HGNC Symbol%3BAcc:HGNC:29464]
ENSG00000183715	386.688	1.2854e-19	OPCML	opioid binding protein/cell adhesion molecule like [Source:HGNC Symbol%3BAcc:HGNC:8143]
ENSG00000232679	363.967	2.31889e-86	LINC01705	long intergenic non-protein coding RNA 1705 [Source:HGNC Symbol%3BAcc:HGNC:52493]
ENSG00000144188	356.176	7.61787e-19	TRIM43CP	tripartite motif containing 43C%2C pseudogene [Source:HGNC Symbol%3BAcc:HGNC:43981]
ENSG00000198074	354.641	4.83268e-30	AKR1B10	aldo-keto reductase family 1 member B10 [Source:HGNC Symbol%3BAcc:HGNC:382]
ENSG00000261092	337.895	1.29984e-18	LINC02178	long intergenic non-protein coding RNA 2178 [Source:HGNC Symbol%3BAcc:HGNC:53040]
ENSG00000230268	337.373	7.35115e-19	SSU72P8	SSU72 pseudogene 8 [Source:HGNC Symbol%3BAcc:HGNC:43627]
ENSG00000229373	301.527	1.27659e-17	LINC00452	long intergenic non-protein coding RNA 452 [Source:HGNC Symbol%3BAcc:HGNC:42800]
ENSG00000162981	296.014	9.9544e-18	LRATD1	LRAT domain containing 1 [Source:HGNC Symbol%3BAcc:HGNC:20743]
ENSG00000258183	288.116	4.6219e-21	LINC02392	long intergenic non-protein coding RNA 2392 [Source:HGNC Symbol%3BAcc:HGNC:53319]
ENSG00000144010	283.784	8.03766e-28	TRIM43B	tripartite motif containing 43B [Source:HGNC Symbol%3BAcc:HGNC:37146]
ENSG00000199177	281.146	3.00604e-17	MIR31	microRNA 31 [Source:HGNC Symbol%3BAcc:HGNC:31630]
ENSG00000124102	264.757	1.96182e-88	PI3	peptidase inhibitor 3 [Source:HGNC Symbol%3BAcc:HGNC:8947]
ENSG00000180532	261.749	1.62262e-64	ZSCAN4	zinc finger and SCAN domain containing 4 [Source:HGNC Symbol%3BAcc:HGNC:23709]
ENSG00000166592	258.742	3.78993e-85	RRAD	RRAD%2C Ras related glycolysis inhibitor and calcium channel regulator [Source:HGNC Symbol%3BAcc:HGNC:10446]
ENSG00000235385	253.608	4.17902e-17	LINC02154	long intergenic non-protein coding RNA 2154 [Source:HGNC Symbol%3BAcc:HGNC:53015]
ENSG00000116726	246.071	3.17786e-67	PRAMEF12	PRAME family member 12 [Source:HGNC Symbol%3BAcc:HGNC:22125]
ENSG00000279169	242.284	1.99787e-15	PRAMEF13	PRAME family member 13 [Source:HGNC Symbol%3BAcc:HGNC:13262]
ENSG00000283740	242.111	6.09269e-88	TAF11L11	TATA-box binding protein associated factor 11 like 11 [Source:HGNC Symbol%3BAcc:HGNC:53854]
ENSG00000166670	239.765	1.93201e-156	MMP10	matrix metallopeptidase 10 [Source:HGNC Symbol%3BAcc:HGNC:7156]
ENSG00000186529	230.903	1.7271e-55	CYP4F3	cytochrome P450 family 4 subfamily F member 3 [Source:HGNC Symbol%3BAcc:HGNC:2646]
ENSG00000186226	228.98	1.29131e-19	LCE1E	late cornified envelope 1E [Source:HGNC Symbol%3BAcc:HGNC:29466]
ENSG00000230156	211.535	1.62675e-15	LINC00443	long intergenic non-protein coding RNA 443 [Source:HGNC Symbol%3BAcc:HGNC:42780]
ENSG00000203446	206.605	7.53816e-16	SUGCT-AS1	SUGCT antisense RNA 1 [Source:HGNC Symbol%3BAcc:HGNC:40745]
ENSG00000131864	202.712	3.5567e-15	USP29	ubiquitin specific peptidase 29 [Source:HGNC Symbol%3BAcc:HGNC:18563]
ENSG00000171487	194.832	4.47373e-15	NLRP5	NLR family pyrin domain containing 5 [Source:HGNC Symbol%3BAcc:HGNC:21269]
ENSG00000144015	189.089	1.94929e-34	TRIM43	tripartite motif containing 43 [Source:HGNC Symbol%3BAcc:HGNC:19015]
ENSG00000120952	187.975	2.61732e-40	PRAMEF2	PRAME family member 2 [Source:HGNC Symbol%3BAcc:HGNC:28841]
ENSG00000269466	186.147	4.70605e-197	H3Y1	H3.Y histone 1 [Source:HGNC Symbol%3BAcc:HGNC:43735]
ENSG00000116721	185.612	4.17219e-15	PRAMEF1	PRAME family member 1 [Source:HGNC Symbol%3BAcc:HGNC:28840]
ENSG00000182330	182.109	1.30466e-23	PRAMEF8	PRAME family member 8 [Source:HGNC Symbol%3BAcc:HGNC:24074]
ENSG00000138271	179.108	9.47797e-15	GPR87	G protein-coupled receptor 87 [Source:HGNC Symbol%3BAcc:HGNC:4538]
ENSG00000121335	177.413	2.04225e-14	PRB2	proline rich protein BstNI subfamily 2 [Source:HGNC Symbol%3BAcc:HGNC:9338]
ENSG00000136155	173.747	9.71025e-38	SCEL	sciellin [Source:HGNC Symbol%3BAcc:HGNC:10573]
ENSG00000284546	173.727	3.15791e-14	SSU72P3	SSU72 pseudogene 3 [Source:HGNC Symbol%3BAcc:HGNC:43622]
ENSG00000268879	171.752	2.87217e-14	IGFL1P1	IGF like family member 1 pseudogene 1 [Source:HGNC Symbol%3BAcc:HGNC:32956]
ENSG00000275774	166.564	1.56259e-14	HNRNPCL2	heterogeneous nuclear ribonucleoprotein C like 2 [Source:HGNC Symbol%3BAcc:HGNC:48813]
ENSG00000224807	164.435	4.2589e-10	DUX4L9	double homeobox 4 like 9 (pseudogene) [Source:HGNC Symbol%3BAcc:HGNC:33855]
ENSG00000136696	159.476	2.82368e-13	IL36B	interleukin 36 beta [Source:HGNC Symbol%3BAcc:HGNC:15564]
ENSG00000255364	155.771	2.99081e-14	SMILR	smooth muscle induced lncRNA%2C enhancer of proliferation [Source:HGNC Symbol%3BAcc:HGNC:51825]
ENSG00000214049	154.782	0	UCA1	urothelial cancer associated 1 [Source:HGNC Symbol%3BAcc:HGNC:37126]
ENSG00000189253	152.781	1.83779e-37	TRIM64B	tripartite motif containing 64B [Source:HGNC Symbol%3BAcc:HGNC:37147]
ENSG00000047617	144.506	8.00517e-14	ANO2	anoctamin 2 [Source:HGNC Symbol%3BAcc:HGNC:1183]
ENSG00000250386	142.753	4.0539e-75	H3P21	H3 histone pseudogene 21 [Source:HGNC Symbol%3BAcc:HGNC:54455]
ENSG00000115602	142.242	1.53095e-203	IL1RL1	interleukin 1 receptor like 1 [Source:HGNC Symbol%3BAcc:HGNC:5998]
ENSG00000258791	138.235	0	LINC00520	long intergenic non-protein coding RNA 520 [Source:HGNC Symbol%3BAcc:HGNC:19843]
ENSG00000166960	137.988	5.92586e-13	CCDC178	coiled-coil domain containing 178 [Source:HGNC Symbol%3BAcc:HGNC:29588]
ENSG00000267908	137.321	3.61676e-13	ZSCAN5DP	zinc finger and SCAN domain containing 5D pseudogene [Source:HGNC Symbol%3BAcc:HGNC:37706]
ENSG00000095970	137.037	1.4547e-12	TREM2	triggering receptor expressed on myeloid cells 2 [Source:HGNC Symbol%3BAcc:HGNC:17761]
ENSG00000156395	136.93	8.35392e-13	SORCS3	sortilin related VPS10 domain containing receptor 3 [Source:HGNC Symbol%3BAcc:HGNC:16699]
ENSG00000182261	136.904	4.76858e-13	NLRP10	NLR family pyrin domain containing 10 [Source:HGNC Symbol%3BAcc:HGNC:21464]
ENSG00000233802	136.244	3.0375e-12	TRIM49D2	tripartite motif containing 49D2 [Source:HGNC Symbol%3BAcc:HGNC:37217]
ENSG00000185966	134.281	4.66102e-12	LCE3E	late cornified envelope 3E [Source:HGNC Symbol%3BAcc:HGNC:29463]
ENSG00000223443	133.77	4.18631e-13	USP17L2	ubiquitin specific peptidase 17 like family member 2 [Source:HGNC Symbol%3BAcc:HGNC:34434]
ENSG00000251258	133.694	2.76585e-13	RFPL4B	ret finger protein like 4B [Source:HGNC Symbol%3BAcc:HGNC:33264]
ENSG00000232423	130.984	1.61012e-12	PRAMEF6	PRAME family member 6 [Source:HGNC Symbol%3BAcc:HGNC:30583]
ENSG00000181143	129.534	1.49335e-12	MUC16	mucin 16%2C cell surface associated [Source:HGNC Symbol%3BAcc:HGNC:15582]
ENSG00000198857	128.19	3.6969e-25	HSD3BP5	hydroxy-delta-5-steroid dehydrogenase%2C 3 beta%2C pseudogene 5 [Source:HGNC Symbol%3BAcc:HGNC:5223]
ENSG00000197588	127.058	7.28912e-12	KLKP1	kallikrein pseudogene 1 [Source:HGNC Symbol%3BAcc:HGNC:21260]
ENSG00000171916	124.635	2.91158e-12	LGALS9C	galectin 9C [Source:HGNC Symbol%3BAcc:HGNC:33874]
ENSG00000237706	124.321	1.68126e-11	TRIM51EP	tripartite motif-containing 51E%2C pseudogene [Source:HGNC Symbol%3BAcc:HGNC:43970]
ENSG00000237330	121.899	3.04967e-12	RNF223	ring finger protein 223 [Source:HGNC Symbol%3BAcc:HGNC:40020]
ENSG00000204449	121.569	1.8706e-24	TRIM49C	tripartite motif containing 49C [Source:HGNC Symbol%3BAcc:HGNC:38877]
ENSG00000251655	121.479	4.98054e-12	PRB1	proline rich protein BstNI subfamily 1 [Source:HGNC Symbol%3BAcc:HGNC:9337]
ENSG00000186115	118.924	4.44628e-15	CYP4F2	cytochrome P450 family 4 subfamily F member 2 [Source:HGNC Symbol%3BAcc:HGNC:2645]
ENSG00000196589	116.755	1.84747e-11	MBD3L2B	methyl-CpG binding domain protein 3 like 2B [Source:HGNC Symbol%3BAcc:HGNC:53435]
ENSG00000108381	116.04	6.00026e-12	ASPA	aspartoacylase [Source:HGNC Symbol%3BAcc:HGNC:756]
ENSG00000243073	114.752	1.56881e-14	PRAMEF4	PRAME family member 4 [Source:HGNC Symbol%3BAcc:HGNC:31971]
ENSG00000204478	114.413	4.41317e-19	PRAMEF20	PRAME family member 20 [Source:HGNC Symbol%3BAcc:HGNC:25224]
ENSG00000182591	114.261	1.07887e-10	KRTAP11-1	keratin associated protein 11-1 [Source:HGNC Symbol%3BAcc:HGNC:18922]
ENSG00000285244	113.114	7.63963e-15	DINOL	damage induced long noncoding RNA [Source:HGNC Symbol%3BAcc:HGNC:53146]
ENSG00000254415	109.998	2.04495e-11	SIGLEC14	sialic acid binding Ig like lectin 14 [Source:HGNC Symbol%3BAcc:HGNC:32926]
ENSG00000168930	107.24	7.85802e-32	TRIM49	tripartite motif containing 49 [Source:HGNC Symbol%3BAcc:HGNC:13431]
ENSG00000160856	106.56	7.9759e-12	FCRL3	Fc receptor like 3 [Source:HGNC Symbol%3BAcc:HGNC:18506]
ENSG00000181333	104.541	3.20876e-11	HEPHL1	hephaestin like 1 [Source:HGNC Symbol%3BAcc:HGNC:30477]
ENSG00000158055	104.227	9.64225e-36	GRHL3	grainyhead like transcription factor 3 [Source:HGNC Symbol%3BAcc:HGNC:25839]
ENSG00000237512	103.462	8.17347e-78	UNC5B-AS1	UNC5B antisense RNA 1 [Source:HGNC Symbol%3BAcc:HGNC:45096]
ENSG00000267308	100.137	2.26989e-18	LINC01764	long intergenic non-protein coding RNA 1764 [Source:HGNC Symbol%3BAcc:HGNC:52553]
ENSG00000167104	99.3781	7.85009e-11	BPIFB6	BPI fold containing family B member 6 [Source:HGNC Symbol%3BAcc:HGNC:16504]
ENSG00000226935	99.2905	1.02269e-10	LINC00161	long intergenic non-protein coding RNA 161 [Source:HGNC Symbol%3BAcc:HGNC:17138]
ENSG00000179172	98.474	2.51992e-11	HNRNPCL1	heterogeneous nuclear ribonucleoprotein C like 1 [Source:HGNC Symbol%3BAcc:HGNC:29295]
ENSG00000243742	97.3216	3.27852e-65	RPLP0P2	ribosomal protein lateral stalk subunit P0 pseudogene 2 [Source:HGNC Symbol%3BAcc:HGNC:17960]
ENSG00000110203	96.2207	7.14842e-11	FOLR3	folate receptor gamma [Source:HGNC Symbol%3BAcc:HGNC:3795]
ENSG00000121966	96.0453	7.64625e-18	CXCR4	C-X-C motif chemokine receptor 4 [Source:HGNC Symbol%3BAcc:HGNC:2561]
ENSG00000198576	95.4027	0	ARC	activity regulated cytoskeleton associated protein [Source:HGNC Symbol%3BAcc:HGNC:648]
ENSG00000229292	94.8717	3.14358e-21	RFPL4AL1	ret finger protein like 4A like 1 [Source:HGNC Symbol%3BAcc:HGNC:45147]
ENSG00000170454	94.6823	1.61639e-10	KRT75	keratin 75 [Source:HGNC Symbol%3BAcc:HGNC:24431]
ENSG00000225101	94.4987	2.65498e-11	OR52K3P	olfactory receptor family 52 subfamily K member 3 pseudogene [Source:HGNC Symbol%3BAcc:HGNC:15224]
ENSG00000156414	93.9995	7.15546e-11	TDRD9	tudor domain containing 9 [Source:HGNC Symbol%3BAcc:HGNC:20122]
ENSG00000204501	93.5582	2.31102e-11	PRAMEF15	PRAME family member 15 [Source:HGNC Symbol%3BAcc:HGNC:26764]
ENSG00000257893	93.2433	1.30742e-10	LINC02404	long intergenic non-protein coding RNA 2404 [Source:HGNC Symbol%3BAcc:HGNC:53331]
ENSG00000225581	93.036	2.10618e-13	TRIM53AP	tripartite motif containing 53A%2C pseudogene [Source:HGNC Symbol%3BAcc:HGNC:19025]
ENSG00000182870	92.9831	1.00667e-10	GALNT9	polypeptide N-acetylgalactosaminyltransferase 9 [Source:HGNC Symbol%3BAcc:HGNC:4131]
ENSG00000254764	92.8626	1.27172e-41	TRIM53CP	tripartite motif containing 53C%2C pseudogene [Source:HGNC Symbol%3BAcc:HGNC:43979]
ENSG00000167749	92.851	2.93934e-10	KLK4	kallikrein related peptidase 4 [Source:HGNC Symbol%3BAcc:HGNC:6365]
ENSG00000227590	92.8093	4.75189e-10	ATP5MC1P5	ATP synthase membrane subunit c locus 1 pseudogene 5 [Source:HGNC Symbol%3BAcc:HGNC:39508]
ENSG00000186977	91.1172	3.44372e-10	KRTAP19-5	keratin associated protein 19-5 [Source:HGNC Symbol%3BAcc:HGNC:18940]
ENSG00000147614	90.6934	1.38371e-17	ATP6V0D2	ATPase H+ transporting V0 subunit d2 [Source:HGNC Symbol%3BAcc:HGNC:18266]
ENSG00000187026	88.6479	3.41143e-10	KRTAP21-2	keratin associated protein 21-2 [Source:HGNC Symbol%3BAcc:HGNC:18946]
ENSG00000219061	87.9656	4.77543e-10	TRIM51FP	tripartite motif-containing 51F%2C pseudogene [Source:HGNC Symbol%3BAcc:HGNC:43966]
ENSG00000135423	87.0321	5.01141e-17	GLS2	glutaminase 2 [Source:HGNC Symbol%3BAcc:HGNC:29570]
ENSG00000238120	85.8439	4.97106e-11	LINC01589	long intergenic non-protein coding RNA 1589 [Source:HGNC Symbol%3BAcc:HGNC:51520]
ENSG00000134259	83.2079	2.81953e-16	NGF	nerve growth factor [Source:HGNC Symbol%3BAcc:HGNC:7808]
ENSG00000230522	82.3531	6.92075e-10	MBD3L2	methyl-CpG binding domain protein 3 like 2 [Source:HGNC Symbol%3BAcc:HGNC:18532]
ENSG00000107187	81.4566	2.77882e-10	LHX3	LIM homeobox 3 [Source:HGNC Symbol%3BAcc:HGNC:6595]
ENSG00000286042	81.3473	6.36643e-10	LCAL1	lung cancer associated lncRNA 1 [Source:HGNC Symbol%3BAcc:HGNC:25837]
ENSG00000223403	81.1883	8.5825e-11	MEG9	maternally expressed 9 [Source:HGNC Symbol%3BAcc:HGNC:43874]
ENSG00000222035	80.9359	2.76549e-10	KIAA2012-AS1	KIAA2012 antisense RNA 1 [Source:HGNC Symbol%3BAcc:HGNC:41164]
ENSG00000279484	79.674	7.47239e-10	KLHL30-AS1	KLHL30 antisense RNA 1 [Source:HGNC Symbol%3BAcc:HGNC:31018]
ENSG00000238024	79.4049	1.09461e-09	DDX39BP2	DEAD-box helicase 39B pseudogene 2 [Source:HGNC Symbol%3BAcc:HGNC:33461]
ENSG00000280560	79.2324	1.07995e-09	LINC01374	long intergenic non-protein coding RNA 1374 [Source:HGNC Symbol%3BAcc:HGNC:50631]
ENSG00000095585	77.9597	1.75939e-10	BLNK	B cell linker [Source:HGNC Symbol%3BAcc:HGNC:14211]
ENSG00000205632	77.5633	1.21512e-09	LINC01310	long intergenic non-protein coding RNA 1310 [Source:HGNC Symbol%3BAcc:HGNC:50501]
ENSG00000113303	77.1704	3.20122e-155	BTNL8	butyrophilin like 8 [Source:HGNC Symbol%3BAcc:HGNC:26131]
ENSG00000165799	76.8312	4.36824e-09	RNASE7	ribonuclease A family member 7 [Source:HGNC Symbol%3BAcc:HGNC:19278]
ENSG00000162772	76.3704	0	ATF3	activating transcription factor 3 [Source:HGNC Symbol%3BAcc:HGNC:785]
ENSG00000223417	75.936	3.00944e-19	TRIM49D1	tripartite motif containing 49D1 [Source:HGNC Symbol%3BAcc:HGNC:43973]
ENSG00000169509	75.1656	2.86292e-08	CRCT1	cysteine rich C-terminal 1 [Source:HGNC Symbol%3BAcc:HGNC:29875]
ENSG00000172969	73.3781	5.52264e-12	FRG2C	FSHD region gene 2 family member C [Source:HGNC Symbol%3BAcc:HGNC:33626]
ENSG00000183273	71.9138	8.14274e-10	CCDC60	coiled-coil domain containing 60 [Source:HGNC Symbol%3BAcc:HGNC:28610]
ENSG00000176797	71.8405	6.70721e-08	DEFB103A	defensin beta 103A [Source:HGNC Symbol%3BAcc:HGNC:15967]
ENSG00000238193	69.5515	1.10024e-09	HADHBP1	HADHB pseudogene 1 [Source:HGNC Symbol%3BAcc:HGNC:54887]
ENSG00000269097	69.1252	9.96038e-15	TPRG1LP1	tumor protein p63 regulated 1 like pseudogene 1 [Source:HGNC Symbol%3BAcc:HGNC:52353]
ENSG00000175325	68.0544	7.96188e-09	PROP1	PROP paired-like homeobox 1 [Source:HGNC Symbol%3BAcc:HGNC:9455]
ENSG00000269800	67.8869	1.24241e-08	PLEKHA3P1	pleckstrin homology domain containing A3 pseudogene 1 [Source:HGNC Symbol%3BAcc:HGNC:19648]
ENSG00000176840	66.7648	8.9084e-09	MIR7-3HG	MIR7-3 host gene [Source:HGNC Symbol%3BAcc:HGNC:30049]
ENSG00000189275	66.3692	1.30013e-11	LINC01164	long intergenic non-protein coding RNA 1164 [Source:HGNC Symbol%3BAcc:HGNC:49533]
ENSG00000268754	65.9435	7.97045e-31	LINC01081	long intergenic non-protein coding RNA 1081 [Source:HGNC Symbol%3BAcc:HGNC:49124]
ENSG00000207975	65.8387	8.91404e-09	MIR181B1	microRNA 181b-1 [Source:HGNC Symbol%3BAcc:HGNC:31550]
ENSG00000110680	64.7101	2.99793e-08	CALCA	calcitonin related polypeptide alpha [Source:HGNC Symbol%3BAcc:HGNC:1437]
ENSG00000204450	64.688	1.6499e-11	TRIM64	tripartite motif containing 64 [Source:HGNC Symbol%3BAcc:HGNC:14663]
ENSG00000217159	64.3982	9.13607e-09	LARP1P1	LARP1 pseudogene 1 [Source:HGNC Symbol%3BAcc:HGNC:23183]
ENSG00000204481	63.55	4.90548e-21	PRAMEF14	PRAME family member 14 [Source:HGNC Symbol%3BAcc:HGNC:13576]
ENSG00000124302	63.4028	3.98976e-09	CHST8	carbohydrate sulfotransferase 8 [Source:HGNC Symbol%3BAcc:HGNC:15993]
ENSG00000196611	62.3718	0	MMP1	matrix metallopeptidase 1 [Source:HGNC Symbol%3BAcc:HGNC:7155]
ENSG00000180287	61.7536	4.63404e-11	PLD5	phospholipase D family member 5 [Source:HGNC Symbol%3BAcc:HGNC:26879]
ENSG00000109511	61.7416	1.89793e-14	ANXA10	annexin A10 [Source:HGNC Symbol%3BAcc:HGNC:534]
ENSG00000255282	60.3334	1.49354e-114	WTAPP1	Wilms tumor 1 associated protein pseudogene 1 [Source:HGNC Symbol%3BAcc:HGNC:44115]
ENSG00000167723	60.2214	2.54276e-56	TRPV3	transient receptor potential cation channel subfamily V member 3 [Source:HGNC Symbol%3BAcc:HGNC:18084]
ENSG00000178150	59.7839	3.73157e-137	ZNF114	zinc finger protein 114 [Source:HGNC Symbol%3BAcc:HGNC:12894]
ENSG00000166922	59.7024	0	SCG5	secretogranin V [Source:HGNC Symbol%3BAcc:HGNC:10816]
ENSG00000149527	59.5724	4.63714e-11	PLCH2	phospholipase C eta 2 [Source:HGNC Symbol%3BAcc:HGNC:29037]
ENSG00000042832	59.4448	7.97112e-09	TG	thyroglobulin [Source:HGNC Symbol%3BAcc:HGNC:11764]
ENSG00000225899	58.7442	5.87687e-09	FRG2B	FSHD region gene 2 family member B [Source:HGNC Symbol%3BAcc:HGNC:33518]
ENSG00000143217	58.1453	0	NECTIN4	nectin cell adhesion molecule 4 [Source:HGNC Symbol%3BAcc:HGNC:19688]
ENSG00000197213	58.0729	1.22301e-13	ZSCAN5B	zinc finger and SCAN domain containing 5B [Source:HGNC Symbol%3BAcc:HGNC:34246]
ENSG00000237972	58.0193	2.00254e-07	TUBG1P	tubulin gamma 1 pseudogene [Source:HGNC Symbol%3BAcc:HGNC:12418]
ENSG00000270164	57.6457	4.32673e-09	LINC01480	long intergenic non-protein coding RNA 1480 [Source:HGNC Symbol%3BAcc:HGNC:51124]
ENSG00000188100	57.6105	6.87021e-08	FAM25A	family with sequence similarity 25 member A [Source:HGNC Symbol%3BAcc:HGNC:23436]
ENSG00000177294	56.6885	5.11438e-09	FBXO39	F-box protein 39 [Source:HGNC Symbol%3BAcc:HGNC:28565]
ENSG00000270276	56.6773	3.82414e-08	H4C15	H4 clustered histone 15 [Source:HGNC Symbol%3BAcc:HGNC:29607]
ENSG00000073754	55.7685	8.80095e-09	CD5L	CD5 molecule like [Source:HGNC Symbol%3BAcc:HGNC:1690]
ENSG00000224294	55.3058	4.20957e-114	PINCR	p53-induced noncoding RNA [Source:HGNC Symbol%3BAcc:HGNC:53590]
ENSG00000215853	55.2727	2.04016e-07	RPTN	repetin [Source:HGNC Symbol%3BAcc:HGNC:26809]
ENSG00000104267	54.9195	2.99909e-08	CA2	carbonic anhydrase 2 [Source:HGNC Symbol%3BAcc:HGNC:1373]
ENSG00000230204	54.6129	1.25903e-07	FTH1P5	ferritin heavy chain 1 pseudogene 5 [Source:HGNC Symbol%3BAcc:HGNC:3996]
ENSG00000235974	54.5752	9.45123e-08	VN2R19P	vomeronasal 2 receptor 19%2C pseudogene [Source:HGNC Symbol%3BAcc:HGNC:33225]
ENSG00000229571	54.4258	8.63415e-07	PRAMEF25	PRAME family member 25 [Source:HGNC Symbol%3BAcc:HGNC:49179]
ENSG00000238271	53.071	1.32754e-08	IFNWP19	interferon omega 1 pseudogene 19 [Source:HGNC Symbol%3BAcc:HGNC:5451]
ENSG00000136689	51.8086	2.09394e-08	IL1RN	interleukin 1 receptor antagonist [Source:HGNC Symbol%3BAcc:HGNC:6000]
ENSG00000198390	51.7967	2.3101e-07	KRTAP13-1	keratin associated protein 13-1 [Source:HGNC Symbol%3BAcc:HGNC:18924]
ENSG00000154975	51.4392	4.64513e-07	CA10	carbonic anhydrase 10 [Source:HGNC Symbol%3BAcc:HGNC:1369]
ENSG00000231638	51.2331	2.58732e-07	LUARIS	lncRNA upregulator of antiviral response interferon signaling [Source:HGNC Symbol%3BAcc:HGNC:40992]
ENSG00000130513	50.8953	0	GDF15	growth differentiation factor 15 [Source:HGNC Symbol%3BAcc:HGNC:30142]
ENSG00000066405	50.8939	2.67214e-08	CLDN18	claudin 18 [Source:HGNC Symbol%3BAcc:HGNC:2039]
ENSG00000153294	50.3005	4.55104e-07	ADGRF4	adhesion G protein-coupled receptor F4 [Source:HGNC Symbol%3BAcc:HGNC:19011]
ENSG00000253802	49.9124	5.66018e-08	SIRLNT	SIRT1 regulating lncRNA tumor promoter [Source:HGNC Symbol%3BAcc:HGNC:53902]
ENSG00000229056	49.6015	2.7981e-60	HECW2-AS1	HECW2 antisense RNA 1 [Source:HGNC Symbol%3BAcc:HGNC:54062]
ENSG00000158406	49.1559	3.80768e-281	H4C8	H4 clustered histone 8 [Source:HGNC Symbol%3BAcc:HGNC:4788]
ENSG00000065618	49.095	9.1906e-169	COL17A1	collagen type XVII alpha 1 chain [Source:HGNC Symbol%3BAcc:HGNC:2194]
ENSG00000073146	48.9474	3.79669e-07	MOV10L1	Mov10 like RISC complex RNA helicase 1 [Source:HGNC Symbol%3BAcc:HGNC:7201]
ENSG00000270601	48.672	7.75404e-08	PRAMEF5	PRAME family member 5 [Source:HGNC Symbol%3BAcc:HGNC:27995]
ENSG00000138100	48.2238	1.12058e-31	TRIM54	tripartite motif containing 54 [Source:HGNC Symbol%3BAcc:HGNC:16008]
ENSG00000158373	47.901	0	H2BC5	H2B clustered histone 5 [Source:HGNC Symbol%3BAcc:HGNC:4747]
ENSG00000196337	47.7873	5.00615e-07	CGB7	chorionic gonadotropin subunit beta 7 [Source:HGNC Symbol%3BAcc:HGNC:16451]
ENSG00000133083	47.5341	4.53719e-47	DCLK1	doublecortin like kinase 1 [Source:HGNC Symbol%3BAcc:HGNC:2700]
ENSG00000249884	47.3301	2.46997e-43	RNF103-CHMP3	RNF103-CHMP3 readthrough [Source:HGNC Symbol%3BAcc:HGNC:38847]
ENSG00000242741	47.2416	9.13723e-07	LINC02005	long intergenic non-protein coding RNA 2005 [Source:HGNC Symbol%3BAcc:HGNC:52839]
ENSG00000213943	47.2242	8.62448e-07	KRT18P17	keratin 18 pseudogene 17 [Source:HGNC Symbol%3BAcc:HGNC:33385]
ENSG00000280267	46.879	8.09927e-07	PRAMEF26	PRAME family member 26 [Source:HGNC Symbol%3BAcc:HGNC:49178]
ENSG00000238042	46.6928	4.52897e-07	LINC02257	long intergenic non-protein coding RNA 2257 [Source:HGNC Symbol%3BAcc:HGNC:53159]
ENSG00000225746	45.9129	3.09735e-07	MEG8	maternally expressed 8%2C small nucleolar RNA host gene [Source:HGNC Symbol%3BAcc:HGNC:14574]
ENSG00000198435	45.3449	5.14286e-06	NRARP	NOTCH regulated ankyrin repeat protein [Source:HGNC Symbol%3BAcc:HGNC:33843]
ENSG00000089116	45.194	2.06459e-09	LHX5	LIM homeobox 5 [Source:HGNC Symbol%3BAcc:HGNC:14216]
ENSG00000107317	45.1565	4.70578e-07	PTGDS	prostaglandin D2 synthase [Source:HGNC Symbol%3BAcc:HGNC:9592]
ENSG00000130287	44.9064	1.00879e-14	NCAN	neurocan [Source:HGNC Symbol%3BAcc:HGNC:2465]
ENSG00000172967	44.7484	3.13185e-07	XKR3	XK related 3 [Source:HGNC Symbol%3BAcc:HGNC:28778]
ENSG00000176769	44.5673	3.19088e-51	TCERG1L	transcription elongation regulator 1 like [Source:HGNC Symbol%3BAcc:HGNC:23533]
ENSG00000256292	44.4939	1.77018e-06	LINC02376	long intergenic non-protein coding RNA 2376 [Source:HGNC Symbol%3BAcc:HGNC:53298]
ENSG00000225611	44.1364	1.54953e-22	LINC02158	long intergenic non-protein coding RNA 2158 [Source:HGNC Symbol%3BAcc:HGNC:53019]
ENSG00000259592	43.5559	9.11189e-08	PRELID1P4	PRELID1 pseudogene 4 [Source:HGNC Symbol%3BAcc:HGNC:43889]
ENSG00000187837	43.5101	0	H1-2	H1.2 linker histone%2C cluster member [Source:HGNC Symbol%3BAcc:HGNC:4716]
ENSG00000203812	43.4346	6.05196e-12	H2AC18	H2A clustered histone 18 [Source:HGNC Symbol%3BAcc:HGNC:4736]
ENSG00000162771	43.2842	2.61343e-07	FAM71A	family with sequence similarity 71 member A [Source:HGNC Symbol%3BAcc:HGNC:26541]
ENSG00000204455	43.1589	1.19936e-06	TRIM51BP	tripartite motif-containing 51B%2C pseudogene [Source:HGNC Symbol%3BAcc:HGNC:37145]
ENSG00000090512	43.1233	1.9687e-27	FETUB	fetuin B [Source:HGNC Symbol%3BAcc:HGNC:3658]
ENSG00000133116	43.024	2.73651e-06	KL	klotho [Source:HGNC Symbol%3BAcc:HGNC:6344]
ENSG00000136244	42.6669	1.19566e-37	IL6	interleukin 6 [Source:HGNC Symbol%3BAcc:HGNC:6018]
ENSG00000148357	42.5609	1.66885e-72	HMCN2	hemicentin 2 [Source:HGNC Symbol%3BAcc:HGNC:21293]
ENSG00000142698	42.5605	1.18817e-06	C1orf94	chromosome 1 open reading frame 94 [Source:HGNC Symbol%3BAcc:HGNC:28250]
ENSG00000170298	41.994	2.767e-06	LGALS9B	galectin 9B [Source:HGNC Symbol%3BAcc:HGNC:24842]
ENSG00000269900	41.6962	0.00717169	RMRP	RNA component of mitochondrial RNA processing endoribonuclease [Source:HGNC Symbol%3BAcc:HGNC:10031]
ENSG00000204866	41.6363	1.27398e-16	IGFL2	IGF like family member 2 [Source:HGNC Symbol%3BAcc:HGNC:32929]
ENSG00000204993	41.3561	1.9554e-06	CRTC1P1	CRTC1 pseudogene 1 [Source:HGNC Symbol%3BAcc:HGNC:54616]
ENSG00000140030	41.2172	6.86381e-06	GPR65	G protein-coupled receptor 65 [Source:HGNC Symbol%3BAcc:HGNC:4517]
ENSG00000196946	41.1731	6.35092e-07	ZNF705A	zinc finger protein 705A [Source:HGNC Symbol%3BAcc:HGNC:32281]
ENSG00000162591	40.9911	1.18207e-16	MEGF6	multiple EGF like domains 6 [Source:HGNC Symbol%3BAcc:HGNC:3232]
ENSG00000224939	40.7262	4.81248e-06	LINC00184	long intergenic non-protein coding RNA 184 [Source:HGNC Symbol%3BAcc:HGNC:37192]
ENSG00000147573	40.5602	1.10978e-05	TRIM55	tripartite motif containing 55 [Source:HGNC Symbol%3BAcc:HGNC:14215]
ENSG00000152463	40.5406	3.85782e-20	OLAH	oleoyl-ACP hydrolase [Source:HGNC Symbol%3BAcc:HGNC:25625]
ENSG00000122877	40.4447	3.03032e-188	EGR2	early growth response 2 [Source:HGNC Symbol%3BAcc:HGNC:3239]
ENSG00000109321	40.3541	7.12886e-182	AREG	amphiregulin [Source:HGNC Symbol%3BAcc:HGNC:651]
ENSG00000161509	39.6914	1.54291e-24	GRIN2C	glutamate ionotropic receptor NMDA type subunit 2C [Source:HGNC Symbol%3BAcc:HGNC:4587]
ENSG00000186487	39.6378	3.83513e-06	MYT1L	myelin transcription factor 1 like [Source:HGNC Symbol%3BAcc:HGNC:7623]
ENSG00000270882	39.467	1.26167e-13	H4C14	H4 clustered histone 14 [Source:HGNC Symbol%3BAcc:HGNC:4794]
ENSG00000268799	39.372	1.01969e-05	H3Y2	H3.Y histone 2 [Source:HGNC Symbol%3BAcc:HGNC:43734]
ENSG00000264175	38.9421	1.54694e-06	MIR3189	microRNA 3189 [Source:HGNC Symbol%3BAcc:HGNC:38307]
ENSG00000100292	38.9405	0	HMOX1	heme oxygenase 1 [Source:HGNC Symbol%3BAcc:HGNC:5013]
ENSG00000136695	38.2525	6.49544e-06	IL36RN	interleukin 36 receptor antagonist [Source:HGNC Symbol%3BAcc:HGNC:15561]
ENSG00000207614	38.204	8.63415e-07	MIR193A	microRNA 193a [Source:HGNC Symbol%3BAcc:HGNC:31563]
ENSG00000274178	38.1968	3.31889e-06	PRAMEF28P	PRAME family member 28%2C pseudogene [Source:HGNC Symbol%3BAcc:HGNC:51890]
ENSG00000002079	37.9429	5.0566e-239	MYH16	myosin heavy chain 16 pseudogene [Source:HGNC Symbol%3BAcc:HGNC:31038]
ENSG00000130222	37.7824	7.41835e-48	GADD45G	growth arrest and DNA damage inducible gamma [Source:HGNC Symbol%3BAcc:HGNC:4097]
ENSG00000237693	37.7532	1.32032e-06	IRGM	immunity related GTPase M [Source:HGNC Symbol%3BAcc:HGNC:29597]
ENSG00000183034	37.6081	1.11771e-05	OTOP2	otopetrin 2 [Source:HGNC Symbol%3BAcc:HGNC:19657]
ENSG00000026751	37.4905	0	SLAMF7	SLAM family member 7 [Source:HGNC Symbol%3BAcc:HGNC:21394]
ENSG00000173572	37.4452	1.06567e-05	NLRP13	NLR family pyrin domain containing 13 [Source:HGNC Symbol%3BAcc:HGNC:22937]
ENSG00000204103	37.3669	7.86424e-138	MAFB	MAF bZIP transcription factor B [Source:HGNC Symbol%3BAcc:HGNC:6408]
ENSG00000138670	37.132	5.62481e-06	RASGEF1B	RasGEF domain family member 1B [Source:HGNC Symbol%3BAcc:HGNC:24881]
ENSG00000211896	37.129	5.42368e-06	IGHG1	immunoglobulin heavy constant gamma 1 (G1m marker) [Source:HGNC Symbol%3BAcc:HGNC:5525]
ENSG00000243236	37.0314	1.0478e-05	GSTA9P	glutathione S-transferase alpha 9%2C pseudogene [Source:HGNC Symbol%3BAcc:HGNC:49902]
ENSG00000187689	36.8099	2.3508e-05	AMTN	amelotin [Source:HGNC Symbol%3BAcc:HGNC:33188]
ENSG00000225473	36.6789	9.23872e-06	ATP13A4-AS1	ATP13A4 antisense RNA 1 [Source:HGNC Symbol%3BAcc:HGNC:41095]
ENSG00000012223	36.6448	2.72836e-05	LTF	lactotransferrin [Source:HGNC Symbol%3BAcc:HGNC:6720]
ENSG00000081277	36.6021	2.35717e-05	PKP1	plakophilin 1 [Source:HGNC Symbol%3BAcc:HGNC:9023]
ENSG00000183760	36.3099	1.14083e-05	ACP7	acid phosphatase 7%2C tartrate resistant (putative) [Source:HGNC Symbol%3BAcc:HGNC:33781]
ENSG00000073737	36.1806	4.7632e-06	DHRS9	dehydrogenase/reductase 9 [Source:HGNC Symbol%3BAcc:HGNC:16888]
ENSG00000128242	36.021	1.70617e-06	GAL3ST1	galactose-3-O-sulfotransferase 1 [Source:HGNC Symbol%3BAcc:HGNC:24240]
ENSG00000267453	35.8278	1.44068e-05	CLEC4O	C-type lectin domain family 4 member O [Source:HGNC Symbol%3BAcc:HGNC:52651]
ENSG00000108417	35.7972	1.01218e-05	KRT37	keratin 37 [Source:HGNC Symbol%3BAcc:HGNC:6455]
ENSG00000230262	35.7446	6.83386e-06	LINC02603	long intergenic non-protein coding RNA 2603 [Source:HGNC Symbol%3BAcc:HGNC:37186]
ENSG00000180573	35.3531	0	H2AC6	H2A clustered histone 6 [Source:HGNC Symbol%3BAcc:HGNC:4733]
ENSG00000212900	35.2354	3.25822e-05	KRTAP3-2	keratin associated protein 3-2 [Source:HGNC Symbol%3BAcc:HGNC:16779]
ENSG00000189320	35.1987	1.6164e-90	FAM180A	family with sequence similarity 180 member A [Source:HGNC Symbol%3BAcc:HGNC:33773]
ENSG00000241622	35.1786	1.95695e-06	RARRES2P1	retinoic acid receptor responder 2 pseudogene 1 [Source:HGNC Symbol%3BAcc:HGNC:48700]
ENSG00000185479	35.0934	0	KRT6B	keratin 6B [Source:HGNC Symbol%3BAcc:HGNC:6444]
ENSG00000120211	35.072	8.22738e-07	INSL4	insulin like 4 [Source:HGNC Symbol%3BAcc:HGNC:6087]
ENSG00000241749	34.9683	1.74956e-299	RPSAP52	ribosomal protein SA pseudogene 52 [Source:HGNC Symbol%3BAcc:HGNC:35752]
ENSG00000204505	34.9555	2.98628e-14	PRAMEF9	PRAME family member 9 [Source:HGNC Symbol%3BAcc:HGNC:27996]
ENSG00000106366	34.8976	1.51441e-230	SERPINE1	serpin family E member 1 [Source:HGNC Symbol%3BAcc:HGNC:8583]
ENSG00000144908	34.0451	4.88926e-53	ALDH1L1	aldehyde dehydrogenase 1 family member L1 [Source:HGNC Symbol%3BAcc:HGNC:3978]
ENSG00000204173	33.5512	1.96714e-06	LRRC37A5P	leucine rich repeat containing 37 member A5%2C pseudogene [Source:HGNC Symbol%3BAcc:HGNC:23369]
ENSG00000015413	33.4457	1.61857e-06	DPEP1	dipeptidase 1 [Source:HGNC Symbol%3BAcc:HGNC:3002]
ENSG00000284032	33.4285	1.93871e-05	MIR29A	microRNA 29a [Source:HGNC Symbol%3BAcc:HGNC:31616]
ENSG00000121807	33.3109	1.28461e-05	CCR2	C-C motif chemokine receptor 2 [Source:HGNC Symbol%3BAcc:HGNC:1603]
ENSG00000205755	33.2901	1.6551e-07	CRLF2	cytokine receptor like factor 2 [Source:HGNC Symbol%3BAcc:HGNC:14281]
ENSG00000201085	33.2516	2.48672e-05	RNU6-173P	RNA%2C U6 small nuclear 173%2C pseudogene [Source:HGNC Symbol%3BAcc:HGNC:47136]
ENSG00000170279	33.1239	8.86691e-05	C7orf33	chromosome 7 open reading frame 33 [Source:HGNC Symbol%3BAcc:HGNC:21724]
ENSG00000146374	33.0496	6.23203e-05	RSPO3	R-spondin 3 [Source:HGNC Symbol%3BAcc:HGNC:20866]
ENSG00000166013	32.7383	1.54178e-18	TRIM53BP	tripartite motif containing 53B%2C pseudogene [Source:HGNC Symbol%3BAcc:HGNC:37144]
ENSG00000215354	32.6359	2.466e-05	FAM90A24P	family with sequence similarity 90 member A24%2C pseudogene [Source:HGNC Symbol%3BAcc:HGNC:32272]
ENSG00000187475	32.4067	1.99895e-05	H1-6	H1.6 linker histone%2C cluster member [Source:HGNC Symbol%3BAcc:HGNC:4720]
ENSG00000143119	32.3126	3.72704e-05	CD53	CD53 molecule [Source:HGNC Symbol%3BAcc:HGNC:1686]
ENSG00000171658	32.2378	1.66477e-124	NMRAL2P	NmrA like redox sensor 2%2C pseudogene [Source:HGNC Symbol%3BAcc:HGNC:52332]
ENSG00000260439	32.2295	1.95123e-05	LMF1-AS1	LMF1 antisense RNA 1 [Source:HGNC Symbol%3BAcc:HGNC:50469]
ENSG00000258498	32.1998	3.045e-05	DIO3OS	DIO3 opposite strand upstream RNA [Source:HGNC Symbol%3BAcc:HGNC:20348]
ENSG00000235885	31.378	1.34634e-07	LINC01828	long intergenic non-protein coding RNA 1828 [Source:HGNC Symbol%3BAcc:HGNC:52634]
ENSG00000108551	31.0674	1.57919e-214	RASD1	ras related dexamethasone induced 1 [Source:HGNC Symbol%3BAcc:HGNC:15828]
ENSG00000230047	30.9352	9.30976e-06	HIGD2AP1	HIGD2A pseudogene 1 [Source:HGNC Symbol%3BAcc:HGNC:54793]
ENSG00000166183	30.7055	3.35605e-05	ASPG	asparaginase [Source:HGNC Symbol%3BAcc:HGNC:20123]
ENSG00000236423	30.5709	6.22225e-23	LINC01134	long intergenic non-protein coding RNA 1134 [Source:HGNC Symbol%3BAcc:HGNC:49449]
ENSG00000232871	30.4675	8.82585e-06	SEC1P	secretory blood group 1%2C pseudogene [Source:HGNC Symbol%3BAcc:HGNC:44149]
ENSG00000124092	30.1763	1.30523e-05	CTCFL	CCCTC-binding factor like [Source:HGNC Symbol%3BAcc:HGNC:16234]
ENSG00000175600	30.16	0	SUGCT	succinyl-CoA:glutarate-CoA transferase [Source:HGNC Symbol%3BAcc:HGNC:16001]
ENSG00000283646	30.1591	7.22928e-21	LINC02009	long intergenic non-protein coding RNA 2009 [Source:HGNC Symbol%3BAcc:HGNC:52845]
ENSG00000278499	30.1191	6.18898e-05	NPAP1L	nuclear pore associated protein 1 like [Source:HGNC Symbol%3BAcc:HGNC:53980]
ENSG00000137648	29.9778	0.000337382	TMPRSS4	transmembrane serine protease 4 [Source:HGNC Symbol%3BAcc:HGNC:11878]
ENSG00000124657	29.9198	0.000409499	OR2B6	olfactory receptor family 2 subfamily B member 6 [Source:HGNC Symbol%3BAcc:HGNC:8241]
ENSG00000235899	29.8866	0.000131149	LINC01564	long intergenic non-protein coding RNA 1564 [Source:HGNC Symbol%3BAcc:HGNC:51361]
ENSG00000265641	29.8202	0.000138932	MIR3929	microRNA 3929 [Source:HGNC Symbol%3BAcc:HGNC:38945]
ENSG00000274210	29.7971	2.25246e-07	RNVU1-27	RNA%2C variant U1 small nuclear 27 [Source:HGNC Symbol%3BAcc:HGNC:54431]
ENSG00000124253	29.7341	2.23105e-09	PCK1	phosphoenolpyruvate carboxykinase 1 [Source:HGNC Symbol%3BAcc:HGNC:8724]
ENSG00000163207	29.5998	0.000198133	IVL	involucrin [Source:HGNC Symbol%3BAcc:HGNC:6187]
ENSG00000187527	29.5545	0.00011407	ATP13A5	ATPase 13A5 [Source:HGNC Symbol%3BAcc:HGNC:31789]
ENSG00000104237	29.3026	4.66733e-66	RP1	RP1 axonemal microtubule associated [Source:HGNC Symbol%3BAcc:HGNC:10263]
ENSG00000240602	29.0998	3.16067e-11	AADACP1	arylacetamide deacetylase pseudogene 1 [Source:HGNC Symbol%3BAcc:HGNC:50305]
ENSG00000105641	28.9394	0.000104127	SLC5A5	solute carrier family 5 member 5 [Source:HGNC Symbol%3BAcc:HGNC:11040]
ENSG00000162494	28.8831	1.15616e-05	LRRC38	leucine rich repeat containing 38 [Source:HGNC Symbol%3BAcc:HGNC:27005]
ENSG00000103316	28.7499	2.44277e-19	CRYM	crystallin mu [Source:HGNC Symbol%3BAcc:HGNC:2418]
ENSG00000126733	28.5408	0.000124813	DACH2	dachshund family transcription factor 2 [Source:HGNC Symbol%3BAcc:HGNC:16814]
ENSG00000205922	28.3922	5.8396e-05	ONECUT3	one cut homeobox 3 [Source:HGNC Symbol%3BAcc:HGNC:13399]
ENSG00000189233	28.2938	1.19668e-05	NUGGC	nuclear GTPase%2C germinal center associated [Source:HGNC Symbol%3BAcc:HGNC:33550]
ENSG00000135638	28.2548	3.10843e-05	EMX1	empty spiracles homeobox 1 [Source:HGNC Symbol%3BAcc:HGNC:3340]
ENSG00000143194	28.0978	0.000140991	MAEL	maelstrom spermatogenic transposon silencer [Source:HGNC Symbol%3BAcc:HGNC:25929]
ENSG00000268500	28.0822	0.000114523	SIGLEC5	sialic acid binding Ig like lectin 5 [Source:HGNC Symbol%3BAcc:HGNC:10874]
ENSG00000235268	27.8883	9.53451e-06	KDM4E	lysine demethylase 4E [Source:HGNC Symbol%3BAcc:HGNC:37098]
ENSG00000240476	27.4997	0	LINC00973	long intergenic non-protein coding RNA 973 [Source:HGNC Symbol%3BAcc:HGNC:48868]
ENSG00000145879	27.3511	0.000184593	SPINK7	serine peptidase inhibitor Kazal type 7 [Source:HGNC Symbol%3BAcc:HGNC:24643]
ENSG00000141469	27.3348	0	SLC14A1	solute carrier family 14 member 1 (Kidd blood group) [Source:HGNC Symbol%3BAcc:HGNC:10918]
ENSG00000213543	27.3089	0.000135537	RARRES2P2	retinoic acid receptor responder 2 pseudogene 2 [Source:HGNC Symbol%3BAcc:HGNC:48701]
ENSG00000275385	27.2963	8.10393e-05	CCL18	C-C motif chemokine ligand 18 [Source:HGNC Symbol%3BAcc:HGNC:10616]
ENSG00000172155	27.245	8.15616e-06	LCE1D	late cornified envelope 1D [Source:HGNC Symbol%3BAcc:HGNC:29465]
ENSG00000254229	27.0965	0.000275794	FAM90A12P	family with sequence similarity 90 member A12%2C pseudogene [Source:HGNC Symbol%3BAcc:HGNC:32260]
ENSG00000257495	26.9403	2.04965e-05	KRT73-AS1	KRT73 antisense RNA 1 [Source:HGNC Symbol%3BAcc:HGNC:49607]
ENSG00000133665	26.8486	8.70313e-11	DYDC2	DPY30 domain containing 2 [Source:HGNC Symbol%3BAcc:HGNC:23468]
ENSG00000139970	26.7212	4.54286e-25	RTN1	reticulon 1 [Source:HGNC Symbol%3BAcc:HGNC:10467]
ENSG00000173805	26.6858	4.22002e-33	HAP1	huntingtin associated protein 1 [Source:HGNC Symbol%3BAcc:HGNC:4812]
ENSG00000255855	26.6326	0.000239227	KDM4F	lysine demethylase 4F [Source:HGNC Symbol%3BAcc:HGNC:52413]
ENSG00000249620	26.6132	3.73316e-22	H3P18	H3 histone pseudogene 18 [Source:HGNC Symbol%3BAcc:HGNC:54452]
ENSG00000168334	26.6086	1.29089e-05	XIRP1	xin actin binding repeat containing 1 [Source:HGNC Symbol%3BAcc:HGNC:14301]
ENSG00000144452	26.6042	1.43445e-15	ABCA12	ATP binding cassette subfamily A member 12 [Source:HGNC Symbol%3BAcc:HGNC:14637]
ENSG00000255238	26.5735	0.000264817	RFPL4AP1	ret finger protein like 4A pseudogene 1 [Source:HGNC Symbol%3BAcc:HGNC:45138]
ENSG00000204880	26.5295	0.000198019	KRTAP4-8	keratin associated protein 4-8 [Source:HGNC Symbol%3BAcc:HGNC:17230]
ENSG00000219507	26.4311	6.45632e-28	FTH1P8	ferritin heavy chain 1 pseudogene 8 [Source:HGNC Symbol%3BAcc:HGNC:3995]
ENSG00000105499	26.4134	2.56976e-57	PLA2G4C	phospholipase A2 group IVC [Source:HGNC Symbol%3BAcc:HGNC:9037]
ENSG00000070019	26.3114	0.000192976	GUCY2C	guanylate cyclase 2C [Source:HGNC Symbol%3BAcc:HGNC:4688]
ENSG00000187193	26.2605	0	MT1X	metallothionein 1X [Source:HGNC Symbol%3BAcc:HGNC:7405]
ENSG00000226430	26.0509	0.000134097	USP17L7	ubiquitin specific peptidase 17 like family member 7 [Source:HGNC Symbol%3BAcc:HGNC:37180]
ENSG00000166428	26.0135	4.12524e-08	PLD4	phospholipase D family member 4 [Source:HGNC Symbol%3BAcc:HGNC:23792]
ENSG00000187037	25.9946	0.000187773	GPR141	G protein-coupled receptor 141 [Source:HGNC Symbol%3BAcc:HGNC:19997]
ENSG00000185338	25.8332	2.42639e-92	SOCS1	suppressor of cytokine signaling 1 [Source:HGNC Symbol%3BAcc:HGNC:19383]
ENSG00000275302	25.8312	0.000279072	CCL4	C-C motif chemokine ligand 4 [Source:HGNC Symbol%3BAcc:HGNC:10630]
ENSG00000180284	25.8106	0.000342328	CNEP1R1P1	CNEP1R1 pseudogene 1 [Source:HGNC Symbol%3BAcc:HGNC:55037]
ENSG00000285753	25.6723	0.000955889	LCEP3	late cornified envelope pseudogene 3 [Source:HGNC Symbol%3BAcc:HGNC:31809]
ENSG00000237194	25.6198	0.000118103	SNAI1P1	snail family zinc finger 1 pseudogene 1 [Source:HGNC Symbol%3BAcc:HGNC:11129]
ENSG00000241641	25.5695	0.000619292	RPS23P6	ribosomal protein S23 pseudogene 6 [Source:HGNC Symbol%3BAcc:HGNC:36511]
ENSG00000282757	25.5682	0.00126788	DUXB	double homeobox B [Source:HGNC Symbol%3BAcc:HGNC:33345]
ENSG00000249491	25.3707	0.00129044	EGFLAM-AS1	EGFLAM antisense RNA 1 [Source:HGNC Symbol%3BAcc:HGNC:41169]
ENSG00000207605	25.3267	0.000894382	MIR191	microRNA 191 [Source:HGNC Symbol%3BAcc:HGNC:31561]
ENSG00000102195	25.279	0.00133836	GPR50	G protein-coupled receptor 50 [Source:HGNC Symbol%3BAcc:HGNC:4506]
ENSG00000242952	25.1916	0.000164138	RPSAP3	ribosomal protein SA pseudogene 3 [Source:HGNC Symbol%3BAcc:HGNC:19792]
ENSG00000143816	24.9667	0	WNT9A	Wnt family member 9A [Source:HGNC Symbol%3BAcc:HGNC:12778]
ENSG00000144671	24.8725	1.16162e-24	SLC22A14	solute carrier family 22 member 14 [Source:HGNC Symbol%3BAcc:HGNC:8495]
ENSG00000151360	24.6823	0.000272957	ALLC	allantoicase [Source:HGNC Symbol%3BAcc:HGNC:17377]
ENSG00000140009	24.6489	2.77317e-08	ESR2	estrogen receptor 2 [Source:HGNC Symbol%3BAcc:HGNC:3468]
ENSG00000124107	24.4248	5.04913e-36	SLPI	secretory leukocyte peptidase inhibitor [Source:HGNC Symbol%3BAcc:HGNC:11092]
ENSG00000179148	24.2918	3.85753e-77	ALOXE3	arachidonate lipoxygenase 3 [Source:HGNC Symbol%3BAcc:HGNC:13743]
ENSG00000157765	24.1271	3.23087e-05	SLC34A2	solute carrier family 34 member 2 [Source:HGNC Symbol%3BAcc:HGNC:11020]
ENSG00000113396	24.0622	0.00094871	SLC27A6	solute carrier family 27 member 6 [Source:HGNC Symbol%3BAcc:HGNC:11000]
ENSG00000203786	24.0596	0.00040881	KPRP	keratinocyte proline rich protein [Source:HGNC Symbol%3BAcc:HGNC:31823]
ENSG00000213880	24.0467	0.000872789	RPL7AP7	ribosomal protein L7a pseudogene 7 [Source:HGNC Symbol%3BAcc:HGNC:21395]
ENSG00000272695	24.0453	1.2594e-73	GAS6-DT	GAS6 divergent transcript [Source:HGNC Symbol%3BAcc:HGNC:43694]
ENSG00000260239	24.0359	6.28676e-05	LINC02533	long intergenic non-protein coding RNA 2533 [Source:HGNC Symbol%3BAcc:HGNC:53566]
ENSG00000128422	23.9945	1.96874e-06	KRT17	keratin 17 [Source:HGNC Symbol%3BAcc:HGNC:6427]
ENSG00000104327	23.9523	1.60573e-122	CALB1	calbindin 1 [Source:HGNC Symbol%3BAcc:HGNC:1434]
ENSG00000235529	23.8494	4.68147e-08	AGAP1-IT1	AGAP1 intronic transcript 1 [Source:HGNC Symbol%3BAcc:HGNC:41427]
ENSG00000236175	23.8313	0.000314393	SSU72P6	SSU72 pseudogene 6 [Source:HGNC Symbol%3BAcc:HGNC:43625]
ENSG00000198046	23.7738	0.000250186	ZNF667	zinc finger protein 667 [Source:HGNC Symbol%3BAcc:HGNC:28854]
ENSG00000138136	23.7723	0.000435016	LBX1	ladybird homeobox 1 [Source:HGNC Symbol%3BAcc:HGNC:16960]
ENSG00000182162	23.7422	0.000603215	P2RY8	P2Y receptor family member 8 [Source:HGNC Symbol%3BAcc:HGNC:15524]
ENSG00000174225	23.7337	0.000384507	ARL13A	ADP ribosylation factor like GTPase 13A [Source:HGNC Symbol%3BAcc:HGNC:31709]
ENSG00000175513	23.7051	4.96861e-08	TSGA10IP	testis specific 10 interacting protein [Source:HGNC Symbol%3BAcc:HGNC:26555]
ENSG00000199023	23.6043	5.59669e-05	MIR339	microRNA 339 [Source:HGNC Symbol%3BAcc:HGNC:31776]
ENSG00000106018	23.603	0.00155111	VIPR2	vasoactive intestinal peptide receptor 2 [Source:HGNC Symbol%3BAcc:HGNC:12695]
ENSG00000104938	23.5378	6.66016e-05	CLEC4M	C-type lectin domain family 4 member M [Source:HGNC Symbol%3BAcc:HGNC:13523]
ENSG00000214860	23.4938	0.000692369	EVPLL	envoplakin like [Source:HGNC Symbol%3BAcc:HGNC:35236]
ENSG00000213937	23.4847	0.00159414	CLDN9	claudin 9 [Source:HGNC Symbol%3BAcc:HGNC:2051]
ENSG00000167995	23.4834	0	BEST1	bestrophin 1 [Source:HGNC Symbol%3BAcc:HGNC:12703]
ENSG00000011590	23.3963	1.7054e-28	ZBTB32	zinc finger and BTB domain containing 32 [Source:HGNC Symbol%3BAcc:HGNC:16763]
ENSG00000182489	23.274	1.20344e-09	XKRX	XK related X-linked [Source:HGNC Symbol%3BAcc:HGNC:29845]
ENSG00000107147	23.2453	0.00160806	KCNT1	potassium sodium-activated channel subfamily T member 1 [Source:HGNC Symbol%3BAcc:HGNC:18865]
ENSG00000178789	23.1936	0.00182049	CD300LB	CD300 molecule like family member b [Source:HGNC Symbol%3BAcc:HGNC:30811]
ENSG00000154645	23.0052	7.50401e-06	CHODL	chondrolectin [Source:HGNC Symbol%3BAcc:HGNC:17807]
ENSG00000137090	23.0027	2.69146e-05	DMRT1	doublesex and mab-3 related transcription factor 1 [Source:HGNC Symbol%3BAcc:HGNC:2934]
ENSG00000149256	23.0011	1.35077e-40	TENM4	teneurin transmembrane protein 4 [Source:HGNC Symbol%3BAcc:HGNC:29945]
ENSG00000099866	22.95	5.71168e-22	MADCAM1	mucosal vascular addressin cell adhesion molecule 1 [Source:HGNC Symbol%3BAcc:HGNC:6765]
ENSG00000229621	22.812	1.02968e-11	LINC01822	long intergenic non-protein coding RNA 1822 [Source:HGNC Symbol%3BAcc:HGNC:52627]
ENSG00000162105	22.6433	4.38843e-06	SHANK2	SH3 and multiple ankyrin repeat domains 2 [Source:HGNC Symbol%3BAcc:HGNC:14295]
ENSG00000279414	22.6256	1.35856e-09	CDRT15P9	CDRT15 pseudogene 9 [Source:HGNC Symbol%3BAcc:HGNC:54917]
ENSG00000001626	22.6082	0.00110096	CFTR	CF transmembrane conductance regulator [Source:HGNC Symbol%3BAcc:HGNC:1884]
ENSG00000169194	22.5468	0.00119389	IL13	interleukin 13 [Source:HGNC Symbol%3BAcc:HGNC:5973]
ENSG00000153086	22.5131	0.00123039	ACMSD	aminocarboxymuconate semialdehyde decarboxylase [Source:HGNC Symbol%3BAcc:HGNC:19288]
ENSG00000053438	22.4781	0.000693978	NNAT	neuronatin [Source:HGNC Symbol%3BAcc:HGNC:7860]
ENSG00000179023	22.4682	7.25346e-05	KLHDC7A	kelch domain containing 7A [Source:HGNC Symbol%3BAcc:HGNC:26791]
ENSG00000183560	22.2401	0.000752069	IZUMO1R	IZUMO1 receptor%2C JUNO [Source:HGNC Symbol%3BAcc:HGNC:32565]
ENSG00000253819	22.2148	2.89635e-36	LINC01151	long intergenic non-protein coding RNA 1151 [Source:HGNC Symbol%3BAcc:HGNC:49471]
ENSG00000232187	22.1504	8.38334e-60	FTH1P7	ferritin heavy chain 1 pseudogene 7 [Source:HGNC Symbol%3BAcc:HGNC:3994]
ENSG00000124635	22.1429	1.34837e-104	H2BC11	H2B clustered histone 11 [Source:HGNC Symbol%3BAcc:HGNC:4761]
ENSG00000179796	22.0823	0.00276721	LRRC3B	leucine rich repeat containing 3B [Source:HGNC Symbol%3BAcc:HGNC:28105]
ENSG00000280744	21.9511	0.00224016	LINC01173	long intergenic non-protein coding RNA 1173 [Source:HGNC Symbol%3BAcc:HGNC:49545]
ENSG00000198573	21.9098	7.46309e-05	SPANXC	SPANX family member C [Source:HGNC Symbol%3BAcc:HGNC:14331]
ENSG00000163993	21.8059	8.46229e-303	S100P	S100 calcium binding protein P [Source:HGNC Symbol%3BAcc:HGNC:10504]
ENSG00000184060	21.76	1.37633e-05	ADAP2	ArfGAP with dual PH domains 2 [Source:HGNC Symbol%3BAcc:HGNC:16487]
ENSG00000066032	21.7211	0.000871182	CTNNA2	catenin alpha 2 [Source:HGNC Symbol%3BAcc:HGNC:2510]
ENSG00000174576	21.7124	0.00018283	NPAS4	neuronal PAS domain protein 4 [Source:HGNC Symbol%3BAcc:HGNC:18983]
ENSG00000179869	21.6334	2.27242e-97	ABCA13	ATP binding cassette subfamily A member 13 [Source:HGNC Symbol%3BAcc:HGNC:14638]
ENSG00000261318	21.5938	0.000331728	DIS3L-AS1	DIS3L antisense RNA 1 [Source:HGNC Symbol%3BAcc:HGNC:55369]
ENSG00000229473	21.5023	0.000214798	RGS17P1	regulator of G protein signaling 17 pseudogene 1 [Source:HGNC Symbol%3BAcc:HGNC:39729]
ENSG00000256045	21.4632	0.0012758	MTRNR2L10	MT-RNR2 like 10 [Source:HGNC Symbol%3BAcc:HGNC:37167]
ENSG00000104879	21.4579	0.000197851	CKM	creatine kinase%2C M-type [Source:HGNC Symbol%3BAcc:HGNC:1994]
ENSG00000261644	21.4144	7.43884e-05	CYLD-AS1	CYLD antisense RNA 1 [Source:HGNC Symbol%3BAcc:HGNC:55352]
ENSG00000204460	21.2002	0.000902095	LINC01854	long intergenic non-protein coding RNA 1854 [Source:HGNC Symbol%3BAcc:HGNC:52670]
ENSG00000185274	21.1845	0.0016876	GALNT17	polypeptide N-acetylgalactosaminyltransferase 17 [Source:HGNC Symbol%3BAcc:HGNC:16347]
ENSG00000181786	21.1708	0.000908273	ACTL9	actin like 9 [Source:HGNC Symbol%3BAcc:HGNC:28494]
ENSG00000226203	21.1121	0.000395266	LINC01733	long intergenic non-protein coding RNA 1733 [Source:HGNC Symbol%3BAcc:HGNC:52521]
ENSG00000251360	21.1023	0.00200559	KHDC1P1	KH domain containing 1 pseudogene 1 [Source:HGNC Symbol%3BAcc:HGNC:43757]
ENSG00000130487	21.0989	1.41429e-06	KLHDC7B	kelch domain containing 7B [Source:HGNC Symbol%3BAcc:HGNC:25145]
ENSG00000185736	20.8805	2.376e-11	ADARB2	adenosine deaminase RNA specific B2 (inactive) [Source:HGNC Symbol%3BAcc:HGNC:227]
ENSG00000261481	20.8007	0.000248927	CARHSP1-DT	CARHSP1 divergent transcript [Source:HGNC Symbol%3BAcc:HGNC:55361]
ENSG00000242641	20.7526	0.00242304	LINC00971	long intergenic non-protein coding RNA 971 [Source:HGNC Symbol%3BAcc:HGNC:48737]
ENSG00000007264	20.7463	0.000205221	MATK	megakaryocyte-associated tyrosine kinase [Source:HGNC Symbol%3BAcc:HGNC:6906]
ENSG00000274443	20.6344	0.00337437	C8orf89	chromosome 8 open reading frame 89 [Source:HGNC Symbol%3BAcc:HGNC:51258]
ENSG00000133101	20.5739	0	CCNA1	cyclin A1 [Source:HGNC Symbol%3BAcc:HGNC:1577]
ENSG00000273802	20.5668	8.09394e-138	H2BC8	H2B clustered histone 8 [Source:HGNC Symbol%3BAcc:HGNC:4746]
ENSG00000102794	20.4189	0.00214205	ACOD1	aconitate decarboxylase 1 [Source:HGNC Symbol%3BAcc:HGNC:33904]
ENSG00000234498	20.4171	8.77533e-239	RPL13AP20	ribosomal protein L13a pseudogene 20 [Source:HGNC Symbol%3BAcc:HGNC:35709]
ENSG00000105509	20.4141	0.00249205	HAS1	hyaluronan synthase 1 [Source:HGNC Symbol%3BAcc:HGNC:4818]
ENSG00000162891	20.3897	0.00146343	IL20	interleukin 20 [Source:HGNC Symbol%3BAcc:HGNC:6002]
ENSG00000258590	20.3498	4.97552e-28	NBEAP1	neurobeachin pseudogene 1 [Source:HGNC Symbol%3BAcc:HGNC:1007]
ENSG00000153714	20.162	1.35205e-202	LURAP1L	leucine rich adaptor protein 1 like [Source:HGNC Symbol%3BAcc:HGNC:31452]
ENSG00000103089	19.8531	1.68014e-24	FA2H	fatty acid 2-hydroxylase [Source:HGNC Symbol%3BAcc:HGNC:21197]
ENSG00000204618	19.7516	2.94224e-08	RNF39	ring finger protein 39 [Source:HGNC Symbol%3BAcc:HGNC:18064]
ENSG00000188517	19.6469	0.000122017	COL25A1	collagen type XXV alpha 1 chain [Source:HGNC Symbol%3BAcc:HGNC:18603]
ENSG00000104804	19.5759	0.00573384	TULP2	TUB like protein 2 [Source:HGNC Symbol%3BAcc:HGNC:12424]
ENSG00000241544	19.5059	6.50987e-07	LINC02029	long intergenic non-protein coding RNA 2029 [Source:HGNC Symbol%3BAcc:HGNC:52863]
ENSG00000237264	19.4263	6.41801e-10	FTH1P11	ferritin heavy chain 1 pseudogene 11 [Source:HGNC Symbol%3BAcc:HGNC:3981]
ENSG00000161681	19.3429	9.71939e-82	SHANK1	SH3 and multiple ankyrin repeat domains 1 [Source:HGNC Symbol%3BAcc:HGNC:15474]
ENSG00000279720	19.3052	0.000852833	SOWAHCP2	SOWAHC pseudogene 2 [Source:HGNC Symbol%3BAcc:HGNC:54506]
ENSG00000177984	19.2903	0.00188052	LCN15	lipocalin 15 [Source:HGNC Symbol%3BAcc:HGNC:33777]
ENSG00000187545	19.2798	0.00227876	PRAMEF10	PRAME family member 10 [Source:HGNC Symbol%3BAcc:HGNC:27997]
ENSG00000204936	19.2198	6.20047e-07	CD177	CD177 molecule [Source:HGNC Symbol%3BAcc:HGNC:30072]
ENSG00000236700	19.2196	0.000405504	LINC01010	long intergenic non-protein coding RNA 1010 [Source:HGNC Symbol%3BAcc:HGNC:48978]
ENSG00000274764	19.1635	0.00242831	PRAMEF27	PRAME family member 27 [Source:HGNC Symbol%3BAcc:HGNC:51234]
ENSG00000124915	19.0967	0.00213915	MYRF-AS1	MYRF antisense RNA 1 [Source:HGNC Symbol%3BAcc:HGNC:24506]
ENSG00000255553	19.0786	0.00432925	LINC02733	long intergenic non-protein coding RNA 2733 [Source:HGNC Symbol%3BAcc:HGNC:54250]
ENSG00000197123	19.0212	0.00391197	ZNF679	zinc finger protein 679 [Source:HGNC Symbol%3BAcc:HGNC:28650]
ENSG00000252827	19.0144	0.00197074	RN7SKP11	RN7SK pseudogene 11 [Source:HGNC Symbol%3BAcc:HGNC:45735]
ENSG00000139364	19.0105	1.29477e-15	TMEM132B	transmembrane protein 132B [Source:HGNC Symbol%3BAcc:HGNC:29397]
ENSG00000207563	18.9963	0.00175707	MIR23B	microRNA 23b [Source:HGNC Symbol%3BAcc:HGNC:31606]
ENSG00000185290	18.9869	0.00195275	NUPR2	nuclear protein 2%2C transcriptional regulator [Source:HGNC Symbol%3BAcc:HGNC:44164]
ENSG00000258602	18.9798	1.27757e-116	LINC01629	long intergenic non-protein coding RNA 1629 [Source:HGNC Symbol%3BAcc:HGNC:52260]
ENSG00000253658	18.9617	0.00396433	LINC01592	long intergenic non-protein coding RNA 1592 [Source:HGNC Symbol%3BAcc:HGNC:51557]
ENSG00000258616	18.961	0.0015979	LINC02303	long intergenic non-protein coding RNA 2303 [Source:HGNC Symbol%3BAcc:HGNC:53222]
ENSG00000179674	18.8124	2.51502e-08	ARL14	ADP ribosylation factor like GTPase 14 [Source:HGNC Symbol%3BAcc:HGNC:22974]
ENSG00000236303	18.8111	0.00273869	LINC02646	long intergenic non-protein coding RNA 2646 [Source:HGNC Symbol%3BAcc:HGNC:54130]
ENSG00000230772	18.7262	0.0038653	VN1R108P	vomeronasal 1 receptor 108 pseudogene [Source:HGNC Symbol%3BAcc:HGNC:37432]
ENSG00000132274	18.6571	2.23123e-116	TRIM22	tripartite motif containing 22 [Source:HGNC Symbol%3BAcc:HGNC:16379]
ENSG00000124466	18.4443	0	LYPD3	LY6/PLAUR domain containing 3 [Source:HGNC Symbol%3BAcc:HGNC:24880]
ENSG00000183347	18.2945	0.00551153	GBP6	guanylate binding protein family member 6 [Source:HGNC Symbol%3BAcc:HGNC:25395]
ENSG00000214140	18.2625	2.10223e-12	PRCD	photoreceptor disc component [Source:HGNC Symbol%3BAcc:HGNC:32528]
ENSG00000253686	18.2579	1.20473e-10	LINC01484	long intergenic non-protein coding RNA 1484 [Source:HGNC Symbol%3BAcc:HGNC:51136]
ENSG00000130176	18.1886	2.59579e-05	CNN1	calponin 1 [Source:HGNC Symbol%3BAcc:HGNC:2155]
ENSG00000204624	18.1751	1.7959e-06	DISP3	dispatched RND transporter family member 3 [Source:HGNC Symbol%3BAcc:HGNC:29251]
ENSG00000221818	18.1744	0.00202649	EBF2	EBF transcription factor 2 [Source:HGNC Symbol%3BAcc:HGNC:19090]
ENSG00000239620	18.1515	0.000608758	PRR20G	proline rich 20G [Source:HGNC Symbol%3BAcc:HGNC:53837]
ENSG00000206102	18.1334	0.00661057	KRTAP19-8	keratin associated protein 19-8 [Source:HGNC Symbol%3BAcc:HGNC:33898]
ENSG00000166589	18.1217	0.0132478	CDH16	cadherin 16 [Source:HGNC Symbol%3BAcc:HGNC:1755]
ENSG00000255251	18.106	0.00336896	PRR23D1	proline rich 23 domain containing 1 [Source:HGNC Symbol%3BAcc:HGNC:49420]
ENSG00000230832	18.0917	4.12352e-05	SSBL4P	SSB like 4%2C pseudogene [Source:HGNC Symbol%3BAcc:HGNC:54985]
ENSG00000125910	18.0711	1.92345e-164	S1PR4	sphingosine-1-phosphate receptor 4 [Source:HGNC Symbol%3BAcc:HGNC:3170]
ENSG00000223722	18.0498	4.31559e-05	IFITM3P2	IFITM3 pseudogene 2 [Source:HGNC Symbol%3BAcc:HGNC:54539]
ENSG00000099860	18.0457	0	GADD45B	growth arrest and DNA damage inducible beta [Source:HGNC Symbol%3BAcc:HGNC:4096]
ENSG00000107984	18.0349	5.9151e-96	DKK1	dickkopf WNT signaling pathway inhibitor 1 [Source:HGNC Symbol%3BAcc:HGNC:2891]
ENSG00000131401	17.8959	0.00256443	NAPSB	napsin B aspartic peptidase%2C pseudogene [Source:HGNC Symbol%3BAcc:HGNC:13396]
ENSG00000230157	17.8473	0.00754936	ATP5MC1P1	ATP synthase membrane subunit c locus 1 pseudogene 1 [Source:HGNC Symbol%3BAcc:HGNC:19815]
ENSG00000170890	17.8229	0.00800237	PLA2G1B	phospholipase A2 group IB [Source:HGNC Symbol%3BAcc:HGNC:9030]
ENSG00000255501	17.8053	0.00508281	CARD18	caspase recruitment domain family member 18 [Source:HGNC Symbol%3BAcc:HGNC:28861]
ENSG00000165606	17.7963	0.00143633	DRGX	dorsal root ganglia homeobox [Source:HGNC Symbol%3BAcc:HGNC:21536]
ENSG00000232030	17.7481	0.00298498	MAGEB6B	MAGE family member B6B [Source:HGNC Symbol%3BAcc:HGNC:28824]
ENSG00000205293	17.6445	4.48771e-16	LINC01602	long intergenic non-protein coding RNA 1602 [Source:HGNC Symbol%3BAcc:HGNC:51634]
ENSG00000189023	17.6401	0.00111299	MAGEB16	MAGE family member B16 [Source:HGNC Symbol%3BAcc:HGNC:21188]
ENSG00000205946	17.6185	0.00672536	USP17L6P	ubiquitin specific peptidase 17 like family member 6%2C pseudogene [Source:HGNC Symbol%3BAcc:HGNC:37179]
ENSG00000220248	17.557	0.00606312	ZNF402P	zinc finger protein 402%2C pseudogene [Source:HGNC Symbol%3BAcc:HGNC:19292]
ENSG00000244128	17.519	0.000333179	LINC01322	long intergenic non-protein coding RNA 1322 [Source:HGNC Symbol%3BAcc:HGNC:50528]
ENSG00000253408	17.477	0.000887302	IKBKB-DT	IKBKB divergent transcript [Source:HGNC Symbol%3BAcc:HGNC:55254]
ENSG00000224709	17.4734	0.00495683	OR11M1P	olfactory receptor family 11 subfamily M member 1 pseudogene [Source:HGNC Symbol%3BAcc:HGNC:15333]
ENSG00000184647	17.4733	0.000952698	PRSS55	serine protease 55 [Source:HGNC Symbol%3BAcc:HGNC:30824]
ENSG00000115738	17.3704	1.63308e-218	ID2	inhibitor of DNA binding 2 [Source:HGNC Symbol%3BAcc:HGNC:5361]
ENSG00000270316	17.356	0.0010591	BORCS7-ASMT	BORCS7-ASMT readthrough (NMD candidate) [Source:HGNC Symbol%3BAcc:HGNC:49183]
ENSG00000148734	17.2815	2.3669e-11	NPFFR1	neuropeptide FF receptor 1 [Source:HGNC Symbol%3BAcc:HGNC:17425]
ENSG00000266835	17.2709	1.52818e-06	GAPLINC	gastric adenocarcinoma associated%2C positive CD44 regulator%2C long intergenic non-coding RNA [Source:HGNC Symbol%3BAcc:HGNC:51308]
ENSG00000162892	17.2404	0	IL24	interleukin 24 [Source:HGNC Symbol%3BAcc:HGNC:11346]
ENSG00000234123	17.2273	0.013499	RHBDF1P1	RHBDF1 pseudogene 1 [Source:HGNC Symbol%3BAcc:HGNC:44499]
ENSG00000136167	17.1198	3.57639e-128	LCP1	lymphocyte cytosolic protein 1 [Source:HGNC Symbol%3BAcc:HGNC:6528]
ENSG00000228536	17.0865	8.15294e-16	LYPLAL1-AS1	LYPLAL1 antisense RNA 1 [Source:HGNC Symbol%3BAcc:HGNC:54054]
ENSG00000199179	17.0277	4.88933e-07	MIRLET7I	microRNA let-7i [Source:HGNC Symbol%3BAcc:HGNC:31486]
ENSG00000152910	16.9269	0.00455806	CNTNAP4	contactin associated protein family member 4 [Source:HGNC Symbol%3BAcc:HGNC:18747]
ENSG00000137033	16.9058	0.00903329	IL33	interleukin 33 [Source:HGNC Symbol%3BAcc:HGNC:16028]
ENSG00000230601	16.8942	1.33363e-07	TEX48	testis expressed 48 [Source:HGNC Symbol%3BAcc:HGNC:52393]
ENSG00000188293	16.8842	0.00635365	IGFL1	IGF like family member 1 [Source:HGNC Symbol%3BAcc:HGNC:24093]
ENSG00000173597	16.8502	5.27475e-119	SULT1B1	sulfotransferase family 1B member 1 [Source:HGNC Symbol%3BAcc:HGNC:17845]
ENSG00000234548	16.8479	0.00720289	LINC02020	long intergenic non-protein coding RNA 2020 [Source:HGNC Symbol%3BAcc:HGNC:52855]
ENSG00000185742	16.7397	0.00959195	C11orf87	chromosome 11 open reading frame 87 [Source:HGNC Symbol%3BAcc:HGNC:33788]
ENSG00000163395	16.7228	4.74404e-36	IGFN1	immunoglobulin like and fibronectin type III domain containing 1 [Source:HGNC Symbol%3BAcc:HGNC:24607]
ENSG00000102935	16.6057	2.31249e-11	ZNF423	zinc finger protein 423 [Source:HGNC Symbol%3BAcc:HGNC:16762]
ENSG00000177243	16.5908	0.00496894	DEFB103B	defensin beta 103B [Source:HGNC Symbol%3BAcc:HGNC:31702]
ENSG00000229723	16.5528	0.00988485	LINC01054	long intergenic non-protein coding RNA 1054 [Source:HGNC Symbol%3BAcc:HGNC:49048]
ENSG00000172818	16.5338	0.00126749	OVOL1	ovo like transcriptional repressor 1 [Source:HGNC Symbol%3BAcc:HGNC:8525]
ENSG00000242899	16.4913	0.0083626	RPL7P16	ribosomal protein L7 pseudogene 16 [Source:HGNC Symbol%3BAcc:HGNC:36591]
ENSG00000200156	16.4881	0.00510999	RNU5B-1	RNA%2C U5B small nuclear 1 [Source:HGNC Symbol%3BAcc:HGNC:10212]
ENSG00000224826	16.4784	0.00569537	USP21P1	USP21 pseudogene 1 [Source:HGNC Symbol%3BAcc:HGNC:54618]
ENSG00000211772	16.4488	1.16499e-23	TRBC2	T cell receptor beta constant 2 [Source:HGNC Symbol%3BAcc:HGNC:12157]
ENSG00000137766	16.4166	0.0122401	UNC13C	unc-13 homolog C [Source:HGNC Symbol%3BAcc:HGNC:23149]
ENSG00000272196	16.3758	8.05693e-05	H2AC19	H2A clustered histone 19 [Source:HGNC Symbol%3BAcc:HGNC:29668]
ENSG00000250584	16.3354	0.00383616	LINC01511	long intergenic non-protein coding RNA 1511 [Source:HGNC Symbol%3BAcc:HGNC:51200]
ENSG00000005001	16.3274	0.0125207	PRSS22	serine protease 22 [Source:HGNC Symbol%3BAcc:HGNC:14368]
ENSG00000181126	16.296	6.6401e-32	HLA-V	major histocompatibility complex%2C class I%2C V (pseudogene) [Source:HGNC Symbol%3BAcc:HGNC:23482]
ENSG00000239810	16.296	4.71786e-07	PRAMEF11	PRAME family member 11 [Source:HGNC Symbol%3BAcc:HGNC:14086]
ENSG00000199053	16.2835	0.00296636	MIR324	microRNA 324 [Source:HGNC Symbol%3BAcc:HGNC:31767]
ENSG00000080709	16.2473	0.00114034	KCNN2	potassium calcium-activated channel subfamily N member 2 [Source:HGNC Symbol%3BAcc:HGNC:6291]
ENSG00000173093	16.2323	4.30692e-07	CCDC63	coiled-coil domain containing 63 [Source:HGNC Symbol%3BAcc:HGNC:26669]
ENSG00000207725	16.1886	0.000487745	MIR222	microRNA 222 [Source:HGNC Symbol%3BAcc:HGNC:31602]
ENSG00000261274	15.9245	0.00218494	TP53TG3GP	TP53 target 3 family member G%2C pseudogene [Source:HGNC Symbol%3BAcc:HGNC:51818]
ENSG00000255958	15.9108	0.00188548	GABARAPL1-AS1	GABARAPL1 antisense RNA 1 [Source:HGNC Symbol%3BAcc:HGNC:54822]
ENSG00000124762	15.8907	0	CDKN1A	cyclin dependent kinase inhibitor 1A [Source:HGNC Symbol%3BAcc:HGNC:1784]
ENSG00000235214	15.8545	4.46137e-11	FAM83C-AS1	FAM83C antisense RNA 1 [Source:HGNC Symbol%3BAcc:HGNC:16113]
ENSG00000168081	15.8468	0.00944254	PNOC	prepronociceptin [Source:HGNC Symbol%3BAcc:HGNC:9163]
ENSG00000079385	15.8233	1.55268e-178	CEACAM1	CEA cell adhesion molecule 1 [Source:HGNC Symbol%3BAcc:HGNC:1814]
ENSG00000175544	15.8007	0.0132005	CABP4	calcium binding protein 4 [Source:HGNC Symbol%3BAcc:HGNC:1386]
ENSG00000073756	15.7948	4.54903e-154	PTGS2	prostaglandin-endoperoxide synthase 2 [Source:HGNC Symbol%3BAcc:HGNC:9605]
ENSG00000171431	15.7758	0.0215205	KRT20	keratin 20 [Source:HGNC Symbol%3BAcc:HGNC:20412]
ENSG00000275291	15.7724	3.06971e-10	RNVU1-26	RNA%2C variant U1 small nuclear 26 [Source:HGNC Symbol%3BAcc:HGNC:54429]
ENSG00000186198	15.7416	9.53614e-08	SLC51B	solute carrier family 51 subunit beta [Source:HGNC Symbol%3BAcc:HGNC:29956]
ENSG00000153404	15.7312	7.76727e-12	PLEKHG4B	pleckstrin homology and RhoGEF domain containing G4B [Source:HGNC Symbol%3BAcc:HGNC:29399]
ENSG00000189051	15.6804	0.00738782	RNF222	ring finger protein 222 [Source:HGNC Symbol%3BAcc:HGNC:34517]
ENSG00000230549	15.6207	0.00804496	USP17L1	ubiquitin specific peptidase 17 like family member 1 [Source:HGNC Symbol%3BAcc:HGNC:37182]
ENSG00000240216	15.5895	0.0246782	CPHL1P	ceruloplasmin and hephaestin like 1%2C pseudogene [Source:HGNC Symbol%3BAcc:HGNC:31714]
ENSG00000223361	15.5662	8.69253e-60	FTH1P10	ferritin heavy chain 1 pseudogene 10 [Source:HGNC Symbol%3BAcc:HGNC:3980]
ENSG00000105143	15.5551	0.012282	SLC1A6	solute carrier family 1 member 6 [Source:HGNC Symbol%3BAcc:HGNC:10944]
ENSG00000238121	15.5525	0.00925376	LINC00426	long intergenic non-protein coding RNA 426 [Source:HGNC Symbol%3BAcc:HGNC:42761]
ENSG00000266200	15.54	0.0302845	PNLIPRP2	pancreatic lipase related protein 2 (gene/pseudogene) [Source:HGNC Symbol%3BAcc:HGNC:9157]
ENSG00000129204	15.5389	0.0104518	USP6	ubiquitin specific peptidase 6 [Source:HGNC Symbol%3BAcc:HGNC:12629]
ENSG00000233680	15.5382	0.0147476	HNRNPA1P27	heterogeneous nuclear ribonucleoprotein A1 pseudogene 27 [Source:HGNC Symbol%3BAcc:HGNC:39545]
ENSG00000231253	15.5264	0.023198	LINC01640	long intergenic non-protein coding RNA 1640 [Source:HGNC Symbol%3BAcc:HGNC:52427]
ENSG00000178776	15.4976	0.000123758	C5orf46	chromosome 5 open reading frame 46 [Source:HGNC Symbol%3BAcc:HGNC:33768]
ENSG00000248485	15.4499	0.00788294	PCP4L1	Purkinje cell protein 4 like 1 [Source:HGNC Symbol%3BAcc:HGNC:20448]
ENSG00000168333	15.383	0.00265578	PPDPFL	pancreatic progenitor cell differentiation and proliferation factor like [Source:HGNC Symbol%3BAcc:HGNC:31745]
ENSG00000232815	15.2989	0.00821757	DUX4L50	double homeobox 4 like 50 (pseudogene) [Source:HGNC Symbol%3BAcc:HGNC:51788]
ENSG00000164825	15.1826	0.00169917	DEFB1	defensin beta 1 [Source:HGNC Symbol%3BAcc:HGNC:2766]
ENSG00000241211	15.1733	0.0250364	IQCJ-SCHIP1-AS1	IQCJ-SCHIP1 readthrough antisense RNA 1 [Source:HGNC Symbol%3BAcc:HGNC:41303]
ENSG00000187486	15.1483	1.3669e-17	KCNJ11	potassium inwardly rectifying channel subfamily J member 11 [Source:HGNC Symbol%3BAcc:HGNC:6257]
ENSG00000166897	15.1098	2.19308e-88	ELFN2	extracellular leucine rich repeat and fibronectin type III domain containing 2 [Source:HGNC Symbol%3BAcc:HGNC:29396]
ENSG00000180209	15.0799	7.21693e-06	MYLPF	myosin light chain%2C phosphorylatable%2C fast skeletal muscle [Source:HGNC Symbol%3BAcc:HGNC:29824]
ENSG00000198771	14.9912	0.00193564	RCSD1	RCSD domain containing 1 [Source:HGNC Symbol%3BAcc:HGNC:28310]
ENSG00000118971	14.9639	0.000803512	CCND2	cyclin D2 [Source:HGNC Symbol%3BAcc:HGNC:1583]
ENSG00000144596	14.9546	5.1966e-35	GRIP2	glutamate receptor interacting protein 2 [Source:HGNC Symbol%3BAcc:HGNC:23841]
ENSG00000277521	14.9312	0.0289957	MIR8078	microRNA 8078 [Source:HGNC Symbol%3BAcc:HGNC:50102]
ENSG00000087494	14.8987	0	PTHLH	parathyroid hormone like hormone [Source:HGNC Symbol%3BAcc:HGNC:9607]
ENSG00000144619	14.8825	2.39748e-11	CNTN4	contactin 4 [Source:HGNC Symbol%3BAcc:HGNC:2174]
ENSG00000188089	14.7682	0.0386293	PLA2G4E	phospholipase A2 group IVE [Source:HGNC Symbol%3BAcc:HGNC:24791]
ENSG00000246774	14.745	0.0306767	COL25A1-DT	COL25A1 divergent transcript [Source:HGNC Symbol%3BAcc:HGNC:32963]
ENSG00000227234	14.7022	1.07687e-141	SPANXB1	SPANX family member B1 [Source:HGNC Symbol%3BAcc:HGNC:14329]
ENSG00000180043	14.697	0.034854	FAM71E2	family with sequence similarity 71 member E2 [Source:HGNC Symbol%3BAcc:HGNC:25278]
ENSG00000286095	14.6364	0.00354083	SPEGNB	SPEG neighbor [Source:HGNC Symbol%3BAcc:HGNC:51251]
ENSG00000186431	14.5354	0.012658	FCAR	Fc fragment of IgA receptor [Source:HGNC Symbol%3BAcc:HGNC:3608]
ENSG00000186832	14.5351	9.33018e-83	KRT16	keratin 16 [Source:HGNC Symbol%3BAcc:HGNC:6423]
ENSG00000196341	14.5161	0.0230829	OR8D1	olfactory receptor family 8 subfamily D member 1 [Source:HGNC Symbol%3BAcc:HGNC:8481]
ENSG00000196666	14.4974	1.24661e-14	FAM180B	family with sequence similarity 180 member B [Source:HGNC Symbol%3BAcc:HGNC:34451]
ENSG00000261812	14.4336	0.00110664	TUBB8P7	tubulin beta 8 class VIII pseudogene 7 [Source:HGNC Symbol%3BAcc:HGNC:42345]
ENSG00000129451	14.425	0.0027426	KLK10	kallikrein related peptidase 10 [Source:HGNC Symbol%3BAcc:HGNC:6358]
ENSG00000171956	14.3766	0.0268971	FOXB1	forkhead box B1 [Source:HGNC Symbol%3BAcc:HGNC:3799]
ENSG00000095932	14.3592	0.000463845	SMIM24	small integral membrane protein 24 [Source:HGNC Symbol%3BAcc:HGNC:37244]
ENSG00000168348	14.3302	5.71404e-07	INSM2	INSM transcriptional repressor 2 [Source:HGNC Symbol%3BAcc:HGNC:17539]
ENSG00000185198	14.3054	0.0173722	PRSS57	serine protease 57 [Source:HGNC Symbol%3BAcc:HGNC:31397]
ENSG00000205502	14.2835	0.0116154	C2CD4B	C2 calcium dependent domain containing 4B [Source:HGNC Symbol%3BAcc:HGNC:33628]
ENSG00000206113	14.2708	0.0116613	CFAP99	cilia and flagella associated protein 99 [Source:HGNC Symbol%3BAcc:HGNC:51180]
ENSG00000250804	14.2689	0.032515	OR7E111FP	olfactory receptor family 7 subfamily E member 111F pseudogene [Source:HGNC Symbol%3BAcc:HGNC:55115]
ENSG00000164651	14.2266	2.61081e-76	SP8	Sp8 transcription factor [Source:HGNC Symbol%3BAcc:HGNC:19196]
ENSG00000237254	14.2257	0.0202198	TRBV30	T cell receptor beta variable 30 [Source:HGNC Symbol%3BAcc:HGNC:12214]
ENSG00000273897	14.2144	0.0135453	PMS2P8	PMS1 homolog 2%2C mismatch repair system component pseudogene 8 [Source:HGNC Symbol%3BAcc:HGNC:33516]
ENSG00000108849	14.2086	0.0157698	PPY	pancreatic polypeptide [Source:HGNC Symbol%3BAcc:HGNC:9327]
ENSG00000221533	14.2052	0.00279614	MIR1184-1	microRNA 1184-1 [Source:HGNC Symbol%3BAcc:HGNC:35265]
ENSG00000166405	14.1847	0.0352305	RIC3	RIC3 acetylcholine receptor chaperone [Source:HGNC Symbol%3BAcc:HGNC:30338]
ENSG00000197182	14.1813	3.79576e-61	MIRLET7BHG	MIRLET7B host gene [Source:HGNC Symbol%3BAcc:HGNC:37189]
ENSG00000203926	14.1785	0.0136878	SPANXA2	SPANX family member A2 [Source:HGNC Symbol%3BAcc:HGNC:14328]
ENSG00000229978	14.1655	0.0115147	PRAMEF36P	PRAME family member 36%2C pseudogene [Source:HGNC Symbol%3BAcc:HGNC:51897]
ENSG00000104941	14.1615	0.0350779	RSPH6A	radial spoke head 6 homolog A [Source:HGNC Symbol%3BAcc:HGNC:14241]
ENSG00000261645	14.1524	0.000235153	DISC1FP1	DISC1 fusion partner 1 [Source:HGNC Symbol%3BAcc:HGNC:33625]
ENSG00000204020	14.1508	0.0264264	LIPN	lipase family member N [Source:HGNC Symbol%3BAcc:HGNC:23452]
ENSG00000099869	14.0775	0.0141016	IGF2-AS	IGF2 antisense RNA [Source:HGNC Symbol%3BAcc:HGNC:14062]
ENSG00000230098	14.0472	5.12622e-55	TCERG1L-AS1	TCERG1L antisense RNA 1 [Source:HGNC Symbol%3BAcc:HGNC:49532]
ENSG00000254289	14.0387	0.0345106	IGHV3-32	immunoglobulin heavy variable 3-32 (pseudogene) [Source:HGNC Symbol%3BAcc:HGNC:5595]
ENSG00000204363	14.0238	0.0146886	SPANXN5	SPANX family member N5 [Source:HGNC Symbol%3BAcc:HGNC:33178]
ENSG00000197934	14.0238	0.040559	CYYR1-AS1	CYYR1 antisense RNA 1 [Source:HGNC Symbol%3BAcc:HGNC:39560]
ENSG00000257259	14.0146	0.0347247	LINC02388	long intergenic non-protein coding RNA 2388 [Source:HGNC Symbol%3BAcc:HGNC:53315]
ENSG00000203985	13.9736	0.0297918	LDLRAD1	low density lipoprotein receptor class A domain containing 1 [Source:HGNC Symbol%3BAcc:HGNC:32069]
ENSG00000129450	13.9476	0.00025327	SIGLEC9	sialic acid binding Ig like lectin 9 [Source:HGNC Symbol%3BAcc:HGNC:10878]
ENSG00000199038	13.8214	9.85669e-07	MIR210	microRNA 210 [Source:HGNC Symbol%3BAcc:HGNC:31587]
ENSG00000214285	13.6781	0.00428923	NPS	neuropeptide S [Source:HGNC Symbol%3BAcc:HGNC:33940]
ENSG00000225595	13.6658	0.0497682	LINC01623	long intergenic non-protein coding RNA 1623 [Source:HGNC Symbol%3BAcc:HGNC:52050]
ENSG00000197019	13.6041	2.51493e-278	SERTAD1	SERTA domain containing 1 [Source:HGNC Symbol%3BAcc:HGNC:17932]
ENSG00000164949	13.5902	0	GEM	GTP binding protein overexpressed in skeletal muscle [Source:HGNC Symbol%3BAcc:HGNC:4234]
ENSG00000185823	13.5792	0.0105008	NPAP1	nuclear pore associated protein 1 [Source:HGNC Symbol%3BAcc:HGNC:1190]
ENSG00000260357	13.5786	0.00872064	DNM1P34	dynamin 1 pseudogene 34 [Source:HGNC Symbol%3BAcc:HGNC:35181]
ENSG00000263740	13.5412	0.0040314	RN7SL4P	RNA%2C 7SL%2C cytoplasmic 4%2C pseudogene [Source:HGNC Symbol%3BAcc:HGNC:10039]
ENSG00000260186	13.5215	7.96676e-06	LINC02137	long intergenic non-protein coding RNA 2137 [Source:HGNC Symbol%3BAcc:HGNC:52997]
ENSG00000114771	13.5042	0.00242107	AADAC	arylacetamide deacetylase [Source:HGNC Symbol%3BAcc:HGNC:17]
ENSG00000229851	13.4857	0.000359208	ARSD-AS1	ARSD antisense RNA 1 [Source:HGNC Symbol%3BAcc:HGNC:40085]
ENSG00000145087	13.4816	0.0104076	STXBP5L	syntaxin binding protein 5 like [Source:HGNC Symbol%3BAcc:HGNC:30757]
ENSG00000176774	13.4725	2.03978e-07	MAGEB18	MAGE family member B18 [Source:HGNC Symbol%3BAcc:HGNC:28515]
ENSG00000171889	13.4353	1.28279e-277	MIR31HG	MIR31 host gene [Source:HGNC Symbol%3BAcc:HGNC:37187]
ENSG00000242675	13.404	0.031427	RPS16P9	ribosomal protein S16 pseudogene 9 [Source:HGNC Symbol%3BAcc:HGNC:35659]
ENSG00000249898	13.3997	2.74906e-63	MCPH1-AS1	MCPH1 antisense RNA 1 [Source:HGNC Symbol%3BAcc:HGNC:51655]
ENSG00000102678	13.3923	0.00197769	FGF9	fibroblast growth factor 9 [Source:HGNC Symbol%3BAcc:HGNC:3687]
ENSG00000183160	13.337	0.00051225	TMEM119	transmembrane protein 119 [Source:HGNC Symbol%3BAcc:HGNC:27884]
ENSG00000117152	13.3127	5.59934e-28	RGS4	regulator of G protein signaling 4 [Source:HGNC Symbol%3BAcc:HGNC:10000]
ENSG00000274978	13.2824	6.74728e-05	RNU11	RNA%2C U11 small nuclear [Source:HGNC Symbol%3BAcc:HGNC:10108]
ENSG00000213921	13.2542	0.0434006	LEUTX	leucine twenty homeobox [Source:HGNC Symbol%3BAcc:HGNC:31953]
ENSG00000205176	13.2104	0.029365	REXO1L1P	REXO1 like 1%2C pseudogene [Source:HGNC Symbol%3BAcc:HGNC:24660]
ENSG00000249279	13.2079	0.0205189	LINC02057	long intergenic non-protein coding RNA 2057 [Source:HGNC Symbol%3BAcc:HGNC:52900]
ENSG00000111254	13.2075	5.69509e-09	AKAP3	A-kinase anchoring protein 3 [Source:HGNC Symbol%3BAcc:HGNC:373]
ENSG00000186594	13.1935	1.89967e-76	MIR22HG	MIR22 host gene [Source:HGNC Symbol%3BAcc:HGNC:28219]
ENSG00000087085	13.186	4.33455e-19	ACHE	acetylcholinesterase (Cartwright blood group) [Source:HGNC Symbol%3BAcc:HGNC:108]
ENSG00000278921	13.1746	0.00068808	EPB41L4A-DT	EPB41L4A divergent transcript [Source:HGNC Symbol%3BAcc:HGNC:25643]
ENSG00000130182	13.1653	1.06061e-05	ZSCAN10	zinc finger and SCAN domain containing 10 [Source:HGNC Symbol%3BAcc:HGNC:12997]
ENSG00000218725	13.156	0.044543	B3GALNT2P1	beta-1%2C3-N-acetylgalactosaminyltransferase 2 pseudogene 1 [Source:HGNC Symbol%3BAcc:HGNC:51315]
ENSG00000125998	13.1543	0.000386581	FAM83C	family with sequence similarity 83 member C [Source:HGNC Symbol%3BAcc:HGNC:16121]
ENSG00000251685	13.1352	0.0305794	UGT2B27P	UDP glucuronosyltransferase family 2 member B27%2C pseudogene [Source:HGNC Symbol%3BAcc:HGNC:12551]
ENSG00000183484	13.1348	9.74404e-10	GPR132	G protein-coupled receptor 132 [Source:HGNC Symbol%3BAcc:HGNC:17482]
ENSG00000226185	13.1136	0.0327146	TRIM64FP	tripartite motif containing 64F%2C pseudogene [Source:HGNC Symbol%3BAcc:HGNC:43976]
ENSG00000265485	13.0821	0.028831	LINC01915	long intergenic non-protein coding RNA 1915 [Source:HGNC Symbol%3BAcc:HGNC:52734]
ENSG00000234838	13.068	0.0273767	PPIAP78	peptidylprolyl isomerase A pseudogene 78 [Source:HGNC Symbol%3BAcc:HGNC:53702]
ENSG00000236671	13.0675	6.88833e-59	PRKG1-AS1	PRKG1 antisense RNA 1 [Source:HGNC Symbol%3BAcc:HGNC:45029]
ENSG00000091879	13.0465	0.0291253	ANGPT2	angiopoietin 2 [Source:HGNC Symbol%3BAcc:HGNC:485]
ENSG00000265181	13.045	0.0265719	MIR4674	microRNA 4674 [Source:HGNC Symbol%3BAcc:HGNC:41729]
ENSG00000117091	13.0224	0.000414363	CD48	CD48 molecule [Source:HGNC Symbol%3BAcc:HGNC:1683]
ENSG00000231852	12.9942	0.0318084	CYP21A2	cytochrome P450 family 21 subfamily A member 2 [Source:HGNC Symbol%3BAcc:HGNC:2600]
ENSG00000225849	12.9939	0.0279877	MKRN7P	makorin ring finger protein 7%2C pseudogene [Source:HGNC Symbol%3BAcc:HGNC:7119]
ENSG00000120279	12.9697	0.0340539	MYCT1	MYC target 1 [Source:HGNC Symbol%3BAcc:HGNC:23172]
ENSG00000175197	12.9596	0	DDIT3	DNA damage inducible transcript 3 [Source:HGNC Symbol%3BAcc:HGNC:2726]
ENSG00000201185	12.953	0.0203868	RNA5SP202	RNA%2C 5S ribosomal pseudogene 202 [Source:HGNC Symbol%3BAcc:HGNC:43102]
ENSG00000124678	12.9163	5.5315e-06	TCP11	t-complex 11 [Source:HGNC Symbol%3BAcc:HGNC:11658]
ENSG00000205106	12.8941	0.028855	LINC02716	long intergenic non-protein coding RNA 2716 [Source:HGNC Symbol%3BAcc:HGNC:25454]
ENSG00000236383	12.8073	6.74272e-05	CCDC200	coiled-coil domain containing 200 [Source:HGNC Symbol%3BAcc:HGNC:43658]
ENSG00000253481	12.7815	0.0407902	IGKV1OR22-1	immunoglobulin kappa variable 1/OR22-1 (pseudogene) [Source:HGNC Symbol%3BAcc:HGNC:5772]
ENSG00000237166	12.7548	0.0496503	LINC01792	long intergenic non-protein coding RNA 1792 [Source:HGNC Symbol%3BAcc:HGNC:52582]
ENSG00000213363	12.7345	0.000585772	RPS3P6	ribosomal protein S3 pseudogene 6 [Source:HGNC Symbol%3BAcc:HGNC:36061]
ENSG00000188778	12.7201	0.0390975	ADRB3	adrenoceptor beta 3 [Source:HGNC Symbol%3BAcc:HGNC:288]
ENSG00000238164	12.6733	1.58907e-16	TNFRSF14-AS1	TNFRSF14 antisense RNA 1 [Source:HGNC Symbol%3BAcc:HGNC:26966]
ENSG00000249055	12.662	0.0129948	TBCAP3	tubulin folding cofactor A pseudogene 3 [Source:HGNC Symbol%3BAcc:HGNC:42632]
ENSG00000139626	12.6409	8.64376e-122	ITGB7	integrin subunit beta 7 [Source:HGNC Symbol%3BAcc:HGNC:6162]
ENSG00000172602	12.6259	5.87453e-113	RND1	Rho family GTPase 1 [Source:HGNC Symbol%3BAcc:HGNC:18314]
ENSG00000069122	12.5657	0.00206802	ADGRF5	adhesion G protein-coupled receptor F5 [Source:HGNC Symbol%3BAcc:HGNC:19030]
ENSG00000149968	12.5578	2.17513e-09	MMP3	matrix metallopeptidase 3 [Source:HGNC Symbol%3BAcc:HGNC:7173]
ENSG00000185567	12.5067	1.23884e-66	AHNAK2	AHNAK nucleoprotein 2 [Source:HGNC Symbol%3BAcc:HGNC:20125]
ENSG00000197599	12.4865	1.87757e-07	CCDC154	coiled-coil domain containing 154 [Source:HGNC Symbol%3BAcc:HGNC:34454]
ENSG00000237417	12.4327	7.59108e-17	XRCC6P1	X-ray repair cross complementing 6 pseudogene 1 [Source:HGNC Symbol%3BAcc:HGNC:45183]
ENSG00000258469	12.4172	3.75178e-19	CHMP4BP1	charged multivesicular body protein 4B pseudogene 1 [Source:HGNC Symbol%3BAcc:HGNC:43616]
ENSG00000105650	12.4025	3.2941e-14	PDE4C	phosphodiesterase 4C [Source:HGNC Symbol%3BAcc:HGNC:8782]
ENSG00000178462	12.3553	5.21517e-07	TUBAL3	tubulin alpha like 3 [Source:HGNC Symbol%3BAcc:HGNC:23534]
ENSG00000128310	12.3343	0.00358384	GALR3	galanin receptor 3 [Source:HGNC Symbol%3BAcc:HGNC:4134]
ENSG00000184497	12.2721	4.07849e-167	TMEM255B	transmembrane protein 255B [Source:HGNC Symbol%3BAcc:HGNC:28297]
ENSG00000121552	12.2534	1.33303e-13	CSTA	cystatin A [Source:HGNC Symbol%3BAcc:HGNC:2481]
ENSG00000236908	12.2415	0.000114246	LINC02827	long intergenic non-protein coding RNA 2827 [Source:HGNC Symbol%3BAcc:HGNC:54358]
ENSG00000232783	12.2352	0.00274387	FRG2FP	FSHD region gene 2 family member F%2C pseudogene [Source:HGNC Symbol%3BAcc:HGNC:51366]
ENSG00000226979	12.2143	3.11419e-06	LTA	lymphotoxin alpha [Source:HGNC Symbol%3BAcc:HGNC:6709]
ENSG00000206075	12.1948	1.52545e-30	SERPINB5	serpin family B member 5 [Source:HGNC Symbol%3BAcc:HGNC:8949]
ENSG00000186676	12.179	0.0479561	EEF1GP1	eukaryotic translation elongation factor 1 gamma pseudogene 1 [Source:HGNC Symbol%3BAcc:HGNC:44556]
ENSG00000070031	12.0967	0.0379835	SCT	secretin [Source:HGNC Symbol%3BAcc:HGNC:10607]
ENSG00000243806	12.0931	0.0468305	RPL7P18	ribosomal protein L7 pseudogene 18 [Source:HGNC Symbol%3BAcc:HGNC:36949]
ENSG00000159167	12.0639	8.3657e-71	STC1	stanniocalcin 1 [Source:HGNC Symbol%3BAcc:HGNC:11373]
ENSG00000188910	12.0586	8.42497e-243	GJB3	gap junction protein beta 3 [Source:HGNC Symbol%3BAcc:HGNC:4285]
ENSG00000168314	12.0301	0.00883095	MOBP	myelin associated oligodendrocyte basic protein [Source:HGNC Symbol%3BAcc:HGNC:7189]
ENSG00000238245	12.0288	0.0290837	MYO5BP2	myosin VB pseudogene 2 [Source:HGNC Symbol%3BAcc:HGNC:38496]
ENSG00000273129	12.0267	6.82587e-06	PACERR	PTGS2 antisense NFKB1 complex-mediated expression regulator RNA [Source:HGNC Symbol%3BAcc:HGNC:50552]
ENSG00000179580	11.9939	0.00543995	RNF151	ring finger protein 151 [Source:HGNC Symbol%3BAcc:HGNC:23235]
ENSG00000234975	11.9864	6.21144e-133	FTH1P2	ferritin heavy chain 1 pseudogene 2 [Source:HGNC Symbol%3BAcc:HGNC:3989]
ENSG00000251381	11.9821	0.0163554	LINC00958	long intergenic non-protein coding RNA 958 [Source:HGNC Symbol%3BAcc:HGNC:48671]
ENSG00000231684	11.9793	0.0107985	EIF1P3	eukaryotic translation initiation factor 1 pseudogene 3 [Source:HGNC Symbol%3BAcc:HGNC:49616]
ENSG00000266554	11.9751	0.0305727	LINC01443	long intergenic non-protein coding RNA 1443 [Source:HGNC Symbol%3BAcc:HGNC:50768]
ENSG00000224854	11.9554	0.0425206	CDKN2A-DT	CDKN2A divergent transcript [Source:HGNC Symbol%3BAcc:HGNC:23831]
ENSG00000231381	11.9337	0.0309849	RNF2P1	ring finger protein 2 pseudogene 1 [Source:HGNC Symbol%3BAcc:HGNC:33987]
ENSG00000234707	11.932	0.0428204	SEC61G-DT	SEC61G divergent transcript [Source:HGNC Symbol%3BAcc:HGNC:40835]
ENSG00000236834	11.9271	0.00937743	LINC00421	long intergenic non-protein coding RNA 421 [Source:HGNC Symbol%3BAcc:HGNC:42755]
ENSG00000188257	11.8901	0.00806803	PLA2G2A	phospholipase A2 group IIA [Source:HGNC Symbol%3BAcc:HGNC:9031]
ENSG00000185669	11.8681	0.00984935	SNAI3	snail family transcriptional repressor 3 [Source:HGNC Symbol%3BAcc:HGNC:18411]
ENSG00000222005	11.8535	0.0131636	LINC01118	long intergenic non-protein coding RNA 1118 [Source:HGNC Symbol%3BAcc:HGNC:49261]
ENSG00000164344	11.8416	0.0048007	KLKB1	kallikrein B1 [Source:HGNC Symbol%3BAcc:HGNC:6371]
ENSG00000176177	11.8346	3.08728e-09	ENTHD1	ENTH domain containing 1 [Source:HGNC Symbol%3BAcc:HGNC:26352]
ENSG00000179428	11.7943	0.0346293	IL6-AS1	IL6 antisense RNA 1 [Source:HGNC Symbol%3BAcc:HGNC:40301]
ENSG00000167996	11.7627	1.55674e-296	FTH1	ferritin heavy chain 1 [Source:HGNC Symbol%3BAcc:HGNC:3976]
ENSG00000162894	11.7619	3.21196e-234	FCMR	Fc fragment of IgM receptor [Source:HGNC Symbol%3BAcc:HGNC:14315]
ENSG00000189120	11.7115	6.79573e-15	SP6	Sp6 transcription factor [Source:HGNC Symbol%3BAcc:HGNC:14530]
ENSG00000223855	11.7066	2.28382e-14	HRAT92	heart tissue-associated transcript 92 [Source:NCBI gene (formerly Entrezgene)%3BAcc:441307]
ENSG00000249307	11.682	1.41277e-11	LINC01088	long intergenic non-protein coding RNA 1088 [Source:HGNC Symbol%3BAcc:HGNC:49148]
ENSG00000203837	11.6493	4.39953e-07	PNLIPRP3	pancreatic lipase related protein 3 [Source:HGNC Symbol%3BAcc:HGNC:23492]
ENSG00000073861	11.6271	2.89772e-10	TBX21	T-box transcription factor 21 [Source:HGNC Symbol%3BAcc:HGNC:11599]
ENSG00000138347	11.5908	2.77622e-88	MYPN	myopalladin [Source:HGNC Symbol%3BAcc:HGNC:23246]
ENSG00000206585	11.5606	0.000144673	RNVU1-7	RNA%2C variant U1 small nuclear 7 [Source:HGNC Symbol%3BAcc:HGNC:37500]
ENSG00000180596	11.5521	6.15761e-68	H2BC4	H2B clustered histone 4 [Source:HGNC Symbol%3BAcc:HGNC:4757]
ENSG00000175161	11.5447	0.000315249	CADM2	cell adhesion molecule 2 [Source:HGNC Symbol%3BAcc:HGNC:29849]
ENSG00000237595	11.5361	2.01266e-09	LINC01275	long intergenic non-protein coding RNA 1275 [Source:HGNC Symbol%3BAcc:HGNC:50331]
ENSG00000271991	11.4758	0.000245354	TTC32-DT	TTC32 divergent transcript [Source:HGNC Symbol%3BAcc:HGNC:55236]
ENSG00000146469	11.4739	8.6653e-06	VIP	vasoactive intestinal peptide [Source:HGNC Symbol%3BAcc:HGNC:12693]
ENSG00000198569	11.4482	4.9596e-05	SLC34A3	solute carrier family 34 member 3 [Source:HGNC Symbol%3BAcc:HGNC:20305]
ENSG00000264229	11.4358	0.00127349	RNU4ATAC	RNA%2C U4atac small nuclear (U12-dependent splicing) [Source:HGNC Symbol%3BAcc:HGNC:34016]
ENSG00000078401	11.4293	3.16781e-07	EDN1	endothelin 1 [Source:HGNC Symbol%3BAcc:HGNC:3176]
ENSG00000103056	11.4179	1.23761e-10	SMPD3	sphingomyelin phosphodiesterase 3 [Source:HGNC Symbol%3BAcc:HGNC:14240]
ENSG00000277075	11.3979	8.31482e-73	H2AC8	H2A clustered histone 8 [Source:HGNC Symbol%3BAcc:HGNC:4724]
ENSG00000180871	11.3955	2.51096e-09	CXCR2	C-X-C motif chemokine receptor 2 [Source:HGNC Symbol%3BAcc:HGNC:6027]
ENSG00000057657	11.3931	2.45111e-98	PRDM1	PR/SET domain 1 [Source:HGNC Symbol%3BAcc:HGNC:9346]
ENSG00000153531	11.3758	4.77277e-178	ADPRHL1	ADP-ribosylhydrolase like 1 [Source:HGNC Symbol%3BAcc:HGNC:21303]
ENSG00000184697	11.2642	1.62161e-19	CLDN6	claudin 6 [Source:HGNC Symbol%3BAcc:HGNC:2048]
ENSG00000166257	11.2544	1.09417e-07	SCN3B	sodium voltage-gated channel beta subunit 3 [Source:HGNC Symbol%3BAcc:HGNC:20665]
ENSG00000246228	11.2271	0.0133386	CASC8	cancer susceptibility 8 [Source:HGNC Symbol%3BAcc:HGNC:45129]
ENSG00000185681	11.1936	0.00483634	MORN5	MORN repeat containing 5 [Source:HGNC Symbol%3BAcc:HGNC:17841]
ENSG00000155011	11.1512	7.24798e-31	DKK2	dickkopf WNT signaling pathway inhibitor 2 [Source:HGNC Symbol%3BAcc:HGNC:2892]
ENSG00000206859	11.1505	0.0153964	RNU6-767P	RNA%2C U6 small nuclear 767%2C pseudogene [Source:HGNC Symbol%3BAcc:HGNC:47730]
ENSG00000135625	11.1359	6.065e-18	EGR4	early growth response 4 [Source:HGNC Symbol%3BAcc:HGNC:3241]
ENSG00000060558	11.0655	1.86975e-22	GNA15	G protein subunit alpha 15 [Source:HGNC Symbol%3BAcc:HGNC:4383]
ENSG00000077984	11.0601	2.18806e-26	CST7	cystatin F [Source:HGNC Symbol%3BAcc:HGNC:2479]
ENSG00000171246	11.0065	7.69533e-10	NPTX1	neuronal pentraxin 1 [Source:HGNC Symbol%3BAcc:HGNC:7952]
ENSG00000140297	10.9573	1.04318e-31	GCNT3	glucosaminyl (N-acetyl) transferase 3%2C mucin type [Source:HGNC Symbol%3BAcc:HGNC:4205]
ENSG00000149635	10.9439	0.0268776	OCSTAMP	osteoclast stimulatory transmembrane protein [Source:HGNC Symbol%3BAcc:HGNC:16116]
ENSG00000176723	10.9315	1.53226e-23	ZNF843	zinc finger protein 843 [Source:HGNC Symbol%3BAcc:HGNC:28710]
ENSG00000184995	10.9312	9.48295e-15	IFNE	interferon epsilon [Source:HGNC Symbol%3BAcc:HGNC:18163]
ENSG00000272398	10.928	7.85484e-123	CD24	CD24 molecule [Source:HGNC Symbol%3BAcc:HGNC:1645]
ENSG00000211448	10.9238	2.73969e-29	DIO2	iodothyronine deiodinase 2 [Source:HGNC Symbol%3BAcc:HGNC:2884]
ENSG00000107796	10.9114	2.50694e-242	ACTA2	actin alpha 2%2C smooth muscle [Source:HGNC Symbol%3BAcc:HGNC:130]
ENSG00000226167	10.9023	1.34428e-05	AP4B1-AS1	AP4B1 antisense RNA 1 [Source:HGNC Symbol%3BAcc:HGNC:44114]
ENSG00000137857	10.8912	4.66335e-09	DUOX1	dual oxidase 1 [Source:HGNC Symbol%3BAcc:HGNC:3062]
ENSG00000178172	10.8843	0.0444376	SPINK6	serine peptidase inhibitor Kazal type 6 [Source:HGNC Symbol%3BAcc:HGNC:29486]
ENSG00000186352	10.8778	1.19597e-303	ANKRD37	ankyrin repeat domain 37 [Source:HGNC Symbol%3BAcc:HGNC:29593]
ENSG00000134258	10.865	0.0256677	VTCN1	V-set domain containing T cell activation inhibitor 1 [Source:HGNC Symbol%3BAcc:HGNC:28873]
ENSG00000235670	10.8599	0.0257085	RPL21P40	ribosomal protein L21 pseudogene 40 [Source:HGNC Symbol%3BAcc:HGNC:36189]
ENSG00000112902	10.8479	7.16109e-67	SEMA5A	semaphorin 5A [Source:HGNC Symbol%3BAcc:HGNC:10736]
ENSG00000197540	10.832	2.54055e-10	GZMM	granzyme M [Source:HGNC Symbol%3BAcc:HGNC:4712]
ENSG00000105675	10.8131	0.0454814	ATP4A	ATPase H+/K+ transporting subunit alpha [Source:HGNC Symbol%3BAcc:HGNC:819]
ENSG00000238160	10.8106	0.0106565	LINC02863	long intergenic non-protein coding RNA 2863 [Source:HGNC Symbol%3BAcc:HGNC:41290]
ENSG00000283324	10.7917	0.00779472	CTXND2	cortexin domain containing 2 [Source:HGNC Symbol%3BAcc:HGNC:53440]
ENSG00000164400	10.7236	8.59129e-67	CSF2	colony stimulating factor 2 [Source:HGNC Symbol%3BAcc:HGNC:2434]
ENSG00000167941	10.72	0.0469342	SOST	sclerostin [Source:HGNC Symbol%3BAcc:HGNC:13771]
ENSG00000228065	10.7175	0.0157343	LINC01515	long intergenic non-protein coding RNA 1515 [Source:HGNC Symbol%3BAcc:HGNC:51210]
ENSG00000078596	10.7148	0.0012306	ITM2A	integral membrane protein 2A [Source:HGNC Symbol%3BAcc:HGNC:6173]
ENSG00000169184	10.7083	2.31059e-50	MN1	MN1 proto-oncogene%2C transcriptional regulator [Source:HGNC Symbol%3BAcc:HGNC:7180]
ENSG00000166863	10.6741	0.0374924	TAC3	tachykinin precursor 3 [Source:HGNC Symbol%3BAcc:HGNC:11521]
ENSG00000177710	10.674	0.00715358	SLC35G5	solute carrier family 35 member G5 [Source:HGNC Symbol%3BAcc:HGNC:15546]
ENSG00000060709	10.6136	0.0300774	RIMBP2	RIMS binding protein 2 [Source:HGNC Symbol%3BAcc:HGNC:30339]
ENSG00000207205	10.5957	2.72202e-09	RNVU1-15	RNA%2C variant U1 small nuclear 15 [Source:HGNC Symbol%3BAcc:HGNC:48320]
ENSG00000125657	10.5693	4.63997e-86	TNFSF9	TNF superfamily member 9 [Source:HGNC Symbol%3BAcc:HGNC:11939]
ENSG00000271848	10.5284	0.0216677	SYNPO2L-AS1	SYNPO2L antisense RNA 1 [Source:HGNC Symbol%3BAcc:HGNC:55242]
ENSG00000260284	10.515	0.0391414	TPSP2	tryptase pseudogene 2 [Source:HGNC Symbol%3BAcc:HGNC:14136]
ENSG00000241361	10.4789	0.0181738	SLC25A24P1	SLC25A24 pseudogene 1 [Source:HGNC Symbol%3BAcc:HGNC:48933]
ENSG00000187134	10.4648	4.78022e-157	AKR1C1	aldo-keto reductase family 1 member C1 [Source:HGNC Symbol%3BAcc:HGNC:384]
ENSG00000241104	10.4461	0.000124338	CEACAMP10	CEA cell adhesion molecule pseudogene 10 [Source:HGNC Symbol%3BAcc:HGNC:1822]
ENSG00000236869	10.4366	0.0266302	ZKSCAN7-AS1	ZKSCAN7 ZNF cluster antisense RNA 1 [Source:HGNC Symbol%3BAcc:HGNC:53964]
ENSG00000225465	10.3965	0.0186647	RFPL1S	RFPL1 antisense RNA 1 [Source:HGNC Symbol%3BAcc:HGNC:9978]
ENSG00000261122	10.3958	0.0434557	LINC02167	long intergenic non-protein coding RNA 2167 [Source:HGNC Symbol%3BAcc:HGNC:53028]
ENSG00000229386	10.3596	0.0282445	OR8B9P	olfactory receptor family 8 subfamily B member 9 pseudogene [Source:HGNC Symbol%3BAcc:HGNC:14746]
ENSG00000177551	10.3593	2.62347e-23	NHLH2	nescient helix-loop-helix 2 [Source:HGNC Symbol%3BAcc:HGNC:7818]
ENSG00000182511	10.3466	4.35055e-23	FES	FES proto-oncogene%2C tyrosine kinase [Source:HGNC Symbol%3BAcc:HGNC:3657]
ENSG00000175894	10.3462	1.14738e-06	TSPEAR	thrombospondin type laminin G domain and EAR repeats [Source:HGNC Symbol%3BAcc:HGNC:1268]
ENSG00000207606	10.342	0.021067	MIR554	microRNA 554 [Source:HGNC Symbol%3BAcc:HGNC:32810]
ENSG00000078295	10.3107	0.018569	ADCY2	adenylate cyclase 2 [Source:HGNC Symbol%3BAcc:HGNC:233]
ENSG00000282842	10.2937	0.00232268	FRG2EP	FSHD region gene 2 family member E%2C pseudogene [Source:HGNC Symbol%3BAcc:HGNC:51365]
ENSG00000184731	10.2867	6.56304e-05	FAM110C	family with sequence similarity 110 member C [Source:HGNC Symbol%3BAcc:HGNC:33340]
ENSG00000161011	10.2756	0	SQSTM1	sequestosome 1 [Source:HGNC Symbol%3BAcc:HGNC:11280]
ENSG00000170465	10.2667	2.60635e-23	KRT6C	keratin 6C [Source:HGNC Symbol%3BAcc:HGNC:20406]
ENSG00000198797	10.2587	8.92229e-138	BRINP2	BMP/retinoic acid inducible neural specific 2 [Source:HGNC Symbol%3BAcc:HGNC:13746]
ENSG00000205930	10.2558	1.0395e-11	C21orf62-AS1	C21orf62 antisense RNA 1 [Source:HGNC Symbol%3BAcc:HGNC:1290]
ENSG00000014257	10.2349	8.7168e-138	ACP3	acid phosphatase 3 [Source:HGNC Symbol%3BAcc:HGNC:125]
ENSG00000101082	10.2214	3.11399e-11	SLA2	Src like adaptor 2 [Source:HGNC Symbol%3BAcc:HGNC:17329]
ENSG00000101405	10.2172	0.0416444	OXT	oxytocin/neurophysin I prepropeptide [Source:HGNC Symbol%3BAcc:HGNC:8528]
ENSG00000112139	10.198	3.11648e-178	MDGA1	MAM domain containing glycosylphosphatidylinositol anchor 1 [Source:HGNC Symbol%3BAcc:HGNC:19267]
ENSG00000236780	10.1968	1.88935e-08	LINC01829	long intergenic non-protein coding RNA 1829 [Source:HGNC Symbol%3BAcc:HGNC:52635]
ENSG00000153495	10.1817	0.00243238	TEX29	testis expressed 29 [Source:HGNC Symbol%3BAcc:HGNC:20370]
ENSG00000224464	10.1494	0.0397309	PGAM1P6	phosphoglycerate mutase 1 pseudogene 6 [Source:HGNC Symbol%3BAcc:HGNC:42453]
ENSG00000182732	10.1414	1.9431e-05	RGS6	regulator of G protein signaling 6 [Source:HGNC Symbol%3BAcc:HGNC:10002]
ENSG00000140961	10.1243	3.98629e-211	OSGIN1	oxidative stress induced growth inhibitor 1 [Source:HGNC Symbol%3BAcc:HGNC:30093]
ENSG00000264014	10.1222	0.0165421	MIR4253	microRNA 4253 [Source:HGNC Symbol%3BAcc:HGNC:38231]
ENSG00000160588	10.1132	0.00873817	MPZL3	myelin protein zero like 3 [Source:HGNC Symbol%3BAcc:HGNC:27279]
ENSG00000132837	10.0939	2.12898e-09	DMGDH	dimethylglycine dehydrogenase [Source:HGNC Symbol%3BAcc:HGNC:24475]
ENSG00000186451	10.0485	1.98548e-16	SPATA12	spermatogenesis associated 12 [Source:HGNC Symbol%3BAcc:HGNC:23221]
ENSG00000153162	10.0136	3.78653e-227	BMP6	bone morphogenetic protein 6 [Source:HGNC Symbol%3BAcc:HGNC:1073]
ENSG00000124575	9.93516	5.12935e-30	H1-3	H1.3 linker histone%2C cluster member [Source:HGNC Symbol%3BAcc:HGNC:4717]
ENSG00000164690	9.90987	0.0185708	SHH	sonic hedgehog signaling molecule [Source:HGNC Symbol%3BAcc:HGNC:10848]
ENSG00000223685	9.88483	2.54655e-16	LINC00571	long intergenic non-protein coding RNA 571 [Source:HGNC Symbol%3BAcc:HGNC:43721]
ENSG00000174898	9.8343	2.15518e-06	CATSPERD	cation channel sperm associated auxiliary subunit delta [Source:HGNC Symbol%3BAcc:HGNC:28598]
ENSG00000167972	9.83219	1.36316e-63	ABCA3	ATP binding cassette subfamily A member 3 [Source:HGNC Symbol%3BAcc:HGNC:33]
ENSG00000089250	9.82096	0.00325306	NOS1	nitric oxide synthase 1 [Source:HGNC Symbol%3BAcc:HGNC:7872]
ENSG00000199024	9.80921	4.67193e-16	MIR103A2	microRNA 103a-2 [Source:HGNC Symbol%3BAcc:HGNC:31491]
ENSG00000132517	9.79473	3.20011e-15	SLC52A1	solute carrier family 52 member 1 [Source:HGNC Symbol%3BAcc:HGNC:30225]
ENSG00000182315	9.78339	0.0396631	MBD3L3	methyl-CpG binding domain protein 3 like 3 [Source:HGNC Symbol%3BAcc:HGNC:37205]
ENSG00000226564	9.77914	1.77047e-08	FTH1P20	ferritin heavy chain 1 pseudogene 20 [Source:HGNC Symbol%3BAcc:HGNC:37639]
ENSG00000154165	9.76929	0.0149749	GPR15	G protein-coupled receptor 15 [Source:HGNC Symbol%3BAcc:HGNC:4469]
ENSG00000158022	9.75352	0.000170902	TRIM63	tripartite motif containing 63 [Source:HGNC Symbol%3BAcc:HGNC:16007]
ENSG00000256940	9.73628	8.28506e-296	PPP1R14B-AS1	PPP1R14B antisense RNA 1 [Source:HGNC Symbol%3BAcc:HGNC:54233]
ENSG00000124116	9.73421	2.64297e-127	WFDC3	WAP four-disulfide core domain 3 [Source:HGNC Symbol%3BAcc:HGNC:15957]
ENSG00000266916	9.70867	3.46509e-65	ZNF793-AS1	ZNF793 antisense RNA 1 (head to head) [Source:HGNC Symbol%3BAcc:HGNC:51303]
ENSG00000006128	9.6779	1.38023e-150	TAC1	tachykinin precursor 1 [Source:HGNC Symbol%3BAcc:HGNC:11517]
ENSG00000108932	9.66883	1.48283e-124	SLC16A6	solute carrier family 16 member 6 [Source:HGNC Symbol%3BAcc:HGNC:10927]
ENSG00000157330	9.63603	0.0127134	C1orf158	chromosome 1 open reading frame 158 [Source:HGNC Symbol%3BAcc:HGNC:28567]
ENSG00000175793	9.62504	4.15542e-134	SFN	stratifin [Source:HGNC Symbol%3BAcc:HGNC:10773]
ENSG00000228526	9.60317	1.3059e-38	MIR34AHG	MIR34A host gene [Source:HGNC Symbol%3BAcc:HGNC:51913]
ENSG00000226859	9.59103	0.0392787	LINC02051	long intergenic non-protein coding RNA 2051 [Source:HGNC Symbol%3BAcc:HGNC:52891]
ENSG00000105877	9.57272	8.33002e-74	DNAH11	dynein axonemal heavy chain 11 [Source:HGNC Symbol%3BAcc:HGNC:2942]
ENSG00000224259	9.55728	0.00136622	LINC01133	long intergenic non-protein coding RNA 1133 [Source:HGNC Symbol%3BAcc:HGNC:49447]
ENSG00000185518	9.54419	0.00071603	SV2B	synaptic vesicle glycoprotein 2B [Source:HGNC Symbol%3BAcc:HGNC:16874]
ENSG00000105369	9.5379	4.93854e-05	CD79A	CD79a molecule [Source:HGNC Symbol%3BAcc:HGNC:1698]
ENSG00000185056	9.52306	0.0471464	C5orf47	chromosome 5 open reading frame 47 [Source:HGNC Symbol%3BAcc:HGNC:27026]
ENSG00000225231	9.51015	0.0300409	LINC02470	long intergenic non-protein coding RNA 2470 [Source:HGNC Symbol%3BAcc:HGNC:53409]
ENSG00000119986	9.49062	0	AVPI1	arginine vasopressin induced 1 [Source:HGNC Symbol%3BAcc:HGNC:30898]
ENSG00000148826	9.43308	5.75184e-05	NKX6-2	NK6 homeobox 2 [Source:HGNC Symbol%3BAcc:HGNC:19321]
ENSG00000225760	9.43298	8.39591e-10	LINC00431	long intergenic non-protein coding RNA 431 [Source:HGNC Symbol%3BAcc:HGNC:42766]
ENSG00000257523	9.42035	0.0378738	LINC02326	long intergenic non-protein coding RNA 2326 [Source:HGNC Symbol%3BAcc:HGNC:53246]
ENSG00000174469	9.38122	0.0244239	CNTNAP2	contactin associated protein 2 [Source:HGNC Symbol%3BAcc:HGNC:13830]
ENSG00000226715	9.30844	1.12593e-09	LINC01709	long intergenic non-protein coding RNA 1709 [Source:HGNC Symbol%3BAcc:HGNC:52497]
ENSG00000273331	9.30423	3.04947e-12	TM4SF19-DYNLT2B	TM4SF19-DYNLT2B readthrough (NMD candidate) [Source:HGNC Symbol%3BAcc:HGNC:49190]
ENSG00000237605	9.27908	1.22604e-35	DYRK3-AS1	DYRK3 antisense RNA 1 [Source:HGNC Symbol%3BAcc:HGNC:40199]
ENSG00000186007	9.27022	2.99229e-250	LEMD1	LEM domain containing 1 [Source:HGNC Symbol%3BAcc:HGNC:18725]
ENSG00000137975	9.24775	1.65209e-11	CLCA2	chloride channel accessory 2 [Source:HGNC Symbol%3BAcc:HGNC:2016]
ENSG00000121895	9.20949	1.18837e-34	TMEM156	transmembrane protein 156 [Source:HGNC Symbol%3BAcc:HGNC:26260]
ENSG00000120738	9.17791	0	EGR1	early growth response 1 [Source:HGNC Symbol%3BAcc:HGNC:3238]
ENSG00000177675	9.14776	4.79008e-170	CD163L1	CD163 molecule like 1 [Source:HGNC Symbol%3BAcc:HGNC:30375]
ENSG00000172940	9.12421	3.11276e-09	SLC22A13	solute carrier family 22 member 13 [Source:HGNC Symbol%3BAcc:HGNC:8494]
ENSG00000225511	9.11356	9.94484e-62	LINC00475	long intergenic non-protein coding RNA 475 [Source:HGNC Symbol%3BAcc:HGNC:23569]
ENSG00000283436	9.10227	5.07983e-05	LINC01958	long intergenic non-protein coding RNA 1958 [Source:HGNC Symbol%3BAcc:HGNC:52784]
ENSG00000069020	9.09933	6.64389e-218	MAST4	microtubule associated serine/threonine kinase family member 4 [Source:HGNC Symbol%3BAcc:HGNC:19037]
ENSG00000161082	9.08294	1.17263e-11	CELF5	CUGBP Elav-like family member 5 [Source:HGNC Symbol%3BAcc:HGNC:14058]
ENSG00000274750	9.06434	1.97291e-67	H3C6	H3 clustered histone 6 [Source:HGNC Symbol%3BAcc:HGNC:4769]
ENSG00000091831	9.01935	0.0180727	ESR1	estrogen receptor 1 [Source:HGNC Symbol%3BAcc:HGNC:3467]
ENSG00000145777	9.01724	3.07134e-15	TSLP	thymic stromal lymphopoietin [Source:HGNC Symbol%3BAcc:HGNC:30743]
ENSG00000197301	9.01059	0.0190078	HMGA2-AS1	HMGA2 antisense RNA 1 [Source:HGNC Symbol%3BAcc:HGNC:53973]
ENSG00000177025	9.00877	0.0288697	C19orf18	chromosome 19 open reading frame 18 [Source:HGNC Symbol%3BAcc:HGNC:28642]
ENSG00000102287	8.99902	7.42317e-14	GABRE	gamma-aminobutyric acid type A receptor subunit epsilon [Source:HGNC Symbol%3BAcc:HGNC:4085]
ENSG00000273143	8.99356	3.10686e-135	DUSP5-DT	DUSP5 divergent transcript [Source:HGNC Symbol%3BAcc:HGNC:55154]
ENSG00000132554	8.98592	0.0306556	RGS22	regulator of G protein signaling 22 [Source:HGNC Symbol%3BAcc:HGNC:24499]
ENSG00000122711	8.97878	1.04109e-17	SPINK4	serine peptidase inhibitor Kazal type 4 [Source:HGNC Symbol%3BAcc:HGNC:16646]
ENSG00000065609	8.95911	1.69461e-12	SNAP91	synaptosome associated protein 91 [Source:HGNC Symbol%3BAcc:HGNC:14986]
ENSG00000138166	8.92087	0	DUSP5	dual specificity phosphatase 5 [Source:HGNC Symbol%3BAcc:HGNC:3071]
ENSG00000177685	8.89421	0.048998	CRACR2B	calcium release activated channel regulator 2B [Source:HGNC Symbol%3BAcc:HGNC:28703]
ENSG00000162723	8.88541	3.54164e-84	SLAMF9	SLAM family member 9 [Source:HGNC Symbol%3BAcc:HGNC:18430]
ENSG00000234556	8.82862	0.00795196	LINC00701	long intergenic non-protein coding RNA 701 [Source:HGNC Symbol%3BAcc:HGNC:44674]
ENSG00000223617	8.82556	0.00171244	LINC00370	long intergenic non-protein coding RNA 370 [Source:HGNC Symbol%3BAcc:HGNC:42692]
ENSG00000231666	8.7845	1.48411e-21	LINC01704	long intergenic non-protein coding RNA 1704 [Source:HGNC Symbol%3BAcc:HGNC:52492]
ENSG00000176998	8.77917	1.01409e-70	HCG4	HLA complex group 4 [Source:HGNC Symbol%3BAcc:HGNC:21241]
ENSG00000273513	8.77778	0.00242816	TBC1D3K	TBC1 domain family member 3K [Source:HGNC Symbol%3BAcc:HGNC:51245]
ENSG00000230109	8.77471	0.00580533	LINC02643	long intergenic non-protein coding RNA 2643 [Source:HGNC Symbol%3BAcc:HGNC:54126]
ENSG00000229656	8.76349	7.35422e-16	ITGB1-DT	ITGB1 divergent transcript [Source:HGNC Symbol%3BAcc:HGNC:53718]
ENSG00000105967	8.75467	1.33598e-10	TFEC	transcription factor EC [Source:HGNC Symbol%3BAcc:HGNC:11754]
ENSG00000107831	8.75416	0.0314751	FGF8	fibroblast growth factor 8 [Source:HGNC Symbol%3BAcc:HGNC:3686]
ENSG00000236882	8.74271	1.77215e-12	LINC01554	long intergenic non-protein coding RNA 1554 [Source:HGNC Symbol%3BAcc:HGNC:24687]
ENSG00000204136	8.74102	0.0465671	GGTA1	glycoprotein alpha-galactosyltransferase 1 (inactive) [Source:HGNC Symbol%3BAcc:HGNC:4253]
ENSG00000106178	8.73861	0.0003807	CCL24	C-C motif chemokine ligand 24 [Source:HGNC Symbol%3BAcc:HGNC:10623]
ENSG00000234782	8.7311	0.0224521	TPT1P9	tumor protein%2C translationally-controlled 1 pseudogene 9 [Source:HGNC Symbol%3BAcc:HGNC:49299]
ENSG00000104419	8.71396	0	NDRG1	N-myc downstream regulated 1 [Source:HGNC Symbol%3BAcc:HGNC:7679]
ENSG00000277494	8.69925	0.0222714	GPIHBP1	glycosylphosphatidylinositol anchored high density lipoprotein binding protein 1 [Source:HGNC Symbol%3BAcc:HGNC:24945]
ENSG00000169297	8.69032	1.16256e-31	NR0B1	nuclear receptor subfamily 0 group B member 1 [Source:HGNC Symbol%3BAcc:HGNC:7960]
ENSG00000175505	8.64683	0	CLCF1	cardiotrophin like cytokine factor 1 [Source:HGNC Symbol%3BAcc:HGNC:17412]
ENSG00000186081	8.62845	0.0232904	KRT5	keratin 5 [Source:HGNC Symbol%3BAcc:HGNC:6442]
ENSG00000116701	8.60792	1.57059e-08	NCF2	neutrophil cytosolic factor 2 [Source:HGNC Symbol%3BAcc:HGNC:7661]
ENSG00000244219	8.59163	0.00375505	TMEM225B	transmembrane protein 225B [Source:HGNC Symbol%3BAcc:HGNC:53075]
ENSG00000229666	8.58903	2.01789e-14	MAST4-AS1	MAST4 antisense RNA 1 [Source:HGNC Symbol%3BAcc:HGNC:40865]
ENSG00000175874	8.58282	2.38156e-09	CREG2	cellular repressor of E1A stimulated genes 2 [Source:HGNC Symbol%3BAcc:HGNC:14272]
ENSG00000041515	8.56447	5.69802e-81	MYO16	myosin XVI [Source:HGNC Symbol%3BAcc:HGNC:29822]
ENSG00000272273	8.54444	4.73242e-85	IER3-AS1	IER3 antisense RNA 1 [Source:HGNC Symbol%3BAcc:HGNC:53629]
ENSG00000167306	8.49728	1.19303e-68	MYO5B	myosin VB [Source:HGNC Symbol%3BAcc:HGNC:7603]
ENSG00000155875	8.49295	0.0213574	SAXO1	stabilizer of axonemal microtubules 1 [Source:HGNC Symbol%3BAcc:HGNC:28566]
ENSG00000279943	8.4503	2.30905e-07	FLJ38576	uncharacterized LOC651430 [Source:NCBI gene (formerly Entrezgene)%3BAcc:651430]
ENSG00000234465	8.44063	4.6251e-85	PINLYP	phospholipase A2 inhibitor and LY6/PLAUR domain containing [Source:HGNC Symbol%3BAcc:HGNC:44206]
ENSG00000139908	8.43636	0.00813765	TSSK4	testis specific serine kinase 4 [Source:HGNC Symbol%3BAcc:HGNC:19825]
ENSG00000159337	8.42437	0.0091142	PLA2G4D	phospholipase A2 group IVD [Source:HGNC Symbol%3BAcc:HGNC:30038]
ENSG00000234546	8.39085	8.0371e-102	LNCTAM34A	long non coding transcriptional activator of miR34a [Source:HGNC Symbol%3BAcc:HGNC:52548]
ENSG00000220948	8.37372	0.000426789	TRIM51GP	tripartite motif-containing 51G%2C pseudogene [Source:HGNC Symbol%3BAcc:HGNC:43972]
ENSG00000270722	8.36582	6.97212e-06	RNVU1-31	RNA%2C variant U1 small nuclear 31 [Source:HGNC Symbol%3BAcc:HGNC:54448]
ENSG00000135925	8.35371	9.79833e-12	WNT10A	Wnt family member 10A [Source:HGNC Symbol%3BAcc:HGNC:13829]
ENSG00000232133	8.34204	3.56859e-08	IMPDH1P10	inosine monophosphate dehydrogenase 1 pseudogene 10 [Source:HGNC Symbol%3BAcc:HGNC:33965]
ENSG00000173846	8.32628	0	PLK3	polo like kinase 3 [Source:HGNC Symbol%3BAcc:HGNC:2154]
ENSG00000260944	8.32589	5.9661e-30	FOXC2-AS1	FOXC2 antisense RNA 1 [Source:HGNC Symbol%3BAcc:HGNC:50665]
ENSG00000274290	8.27385	3.51209e-37	H2BC6	H2B clustered histone 6 [Source:HGNC Symbol%3BAcc:HGNC:4753]
ENSG00000144476	8.2633	0.00218986	ACKR3	atypical chemokine receptor 3 [Source:HGNC Symbol%3BAcc:HGNC:23692]
ENSG00000228275	8.24847	5.42537e-07	ARMCX3-AS1	ARMCX3 antisense RNA 1 [Source:HGNC Symbol%3BAcc:HGNC:41038]
ENSG00000182931	8.24055	0.000605418	WFDC10B	WAP four-disulfide core domain 10B [Source:HGNC Symbol%3BAcc:HGNC:20479]
ENSG00000266117	8.2161	0.0479099	FBXO36P1	F-box protein 36 pseudogene 1 [Source:HGNC Symbol%3BAcc:HGNC:50363]
ENSG00000257219	8.19298	0.000162437	LNCOG	lncRNA osteogenesis associated [Source:HGNC Symbol%3BAcc:HGNC:53336]
ENSG00000273003	8.18912	0.00081047	ARL2-SNX15	ARL2-SNX15 readthrough (NMD candidate) [Source:HGNC Symbol%3BAcc:HGNC:49197]
ENSG00000267519	8.18829	3.86464e-49	MIR23AHG	miR-23a/27a/24-2 cluster host gene [Source:HGNC Symbol%3BAcc:HGNC:27620]
ENSG00000229981	8.14546	0.03493	LINC01435	long intergenic non-protein coding RNA 1435 [Source:HGNC Symbol%3BAcc:HGNC:50753]
ENSG00000225383	8.12847	0.00059331	SFTA1P	surfactant associated 1%2C lncRNA [Source:HGNC Symbol%3BAcc:HGNC:18383]
ENSG00000200795	8.12742	0.000643452	RNU4-1	RNA%2C U4 small nuclear 1 [Source:HGNC Symbol%3BAcc:HGNC:10192]
ENSG00000182759	8.11839	1.19471e-07	MAFA	MAF bZIP transcription factor A [Source:HGNC Symbol%3BAcc:HGNC:23145]
ENSG00000165025	8.11625	0.0275293	SYK	spleen associated tyrosine kinase [Source:HGNC Symbol%3BAcc:HGNC:11491]
ENSG00000197872	8.1155	3.94422e-07	CYRIA	CYFIP related Rac1 interactor A [Source:HGNC Symbol%3BAcc:HGNC:25373]
ENSG00000275215	8.10594	4.91759e-07	RNA5-8SN3	RNA%2C 5.8S ribosomal N3 [Source:HGNC Symbol%3BAcc:HGNC:53525]
ENSG00000151468	8.09245	0.00507464	CCDC3	coiled-coil domain containing 3 [Source:HGNC Symbol%3BAcc:HGNC:23813]
ENSG00000177369	8.07669	0.00044108	FLJ40194	uncharacterized FLJ40194 [Source:NCBI gene (formerly Entrezgene)%3BAcc:124871]
ENSG00000196152	8.0506	6.5659e-170	ZNF79	zinc finger protein 79 [Source:HGNC Symbol%3BAcc:HGNC:13153]
ENSG00000214900	8.04355	4.01199e-169	LINC01588	long intergenic non-protein coding RNA 1588 [Source:HGNC Symbol%3BAcc:HGNC:27503]
ENSG00000214212	8.0317	5.27597e-19	C19orf38	chromosome 19 open reading frame 38 [Source:HGNC Symbol%3BAcc:HGNC:34073]
ENSG00000101327	8.02615	0.0394636	PDYN	prodynorphin [Source:HGNC Symbol%3BAcc:HGNC:8820]
ENSG00000277918	8.00284	0.00286233	RNVU1-28	RNA%2C variant U1 small nuclear 28 [Source:HGNC Symbol%3BAcc:HGNC:54432]
ENSG00000140519	7.98379	2.66081e-05	RHCG	Rh family C glycoprotein [Source:HGNC Symbol%3BAcc:HGNC:18140]
ENSG00000130226	7.98325	2.65245e-10	DPP6	dipeptidyl peptidase like 6 [Source:HGNC Symbol%3BAcc:HGNC:3010]
ENSG00000139656	7.97475	0.0394814	SMIM2	small integral membrane protein 2 [Source:HGNC Symbol%3BAcc:HGNC:28776]
ENSG00000181218	7.96968	3.44593e-157	H2AW	H2A.W histone [Source:HGNC Symbol%3BAcc:HGNC:20507]
ENSG00000159388	7.96235	0	BTG2	BTG anti-proliferation factor 2 [Source:HGNC Symbol%3BAcc:HGNC:1131]
ENSG00000164938	7.93823	9.88127e-177	TP53INP1	tumor protein p53 inducible nuclear protein 1 [Source:HGNC Symbol%3BAcc:HGNC:18022]
ENSG00000116717	7.92658	6.19476e-284	GADD45A	growth arrest and DNA damage inducible alpha [Source:HGNC Symbol%3BAcc:HGNC:4095]
ENSG00000049283	7.91007	0.00507889	EPN3	epsin 3 [Source:HGNC Symbol%3BAcc:HGNC:18235]
ENSG00000250562	7.89414	1.30755e-13	RPL38P4	RPL38 pseudogene 4 [Source:HGNC Symbol%3BAcc:HGNC:48867]
ENSG00000178623	7.88944	1.26053e-08	GPR35	G protein-coupled receptor 35 [Source:HGNC Symbol%3BAcc:HGNC:4492]
ENSG00000164707	7.88761	0.00295193	SLC13A4	solute carrier family 13 member 4 [Source:HGNC Symbol%3BAcc:HGNC:15827]
ENSG00000260193	7.84678	2.52029e-18	LINC02846	long intergenic non-protein coding RNA 2846 [Source:HGNC Symbol%3BAcc:HGNC:54381]
ENSG00000174567	7.81627	4.75553e-54	GOLT1A	golgi transport 1A [Source:HGNC Symbol%3BAcc:HGNC:24766]
ENSG00000254842	7.81469	5.12966e-34	LINC02551	long intergenic non-protein coding RNA 2551 [Source:HGNC Symbol%3BAcc:HGNC:53586]
ENSG00000133561	7.78425	2.09028e-06	GIMAP6	GTPase%2C IMAP family member 6 [Source:HGNC Symbol%3BAcc:HGNC:21918]
ENSG00000153233	7.78118	2.04052e-140	PTPRR	protein tyrosine phosphatase receptor type R [Source:HGNC Symbol%3BAcc:HGNC:9680]
ENSG00000261780	7.76594	9.59081e-10	LINC02582	long intergenic non-protein coding RNA 2582 [Source:HGNC Symbol%3BAcc:HGNC:53792]
ENSG00000104413	7.74371	7.62443e-17	ESRP1	epithelial splicing regulatory protein 1 [Source:HGNC Symbol%3BAcc:HGNC:25966]
ENSG00000039987	7.7185	0.000418983	BEST2	bestrophin 2 [Source:HGNC Symbol%3BAcc:HGNC:17107]
ENSG00000162643	7.65756	3.59534e-21	DNAI3	dynein axonemal intermediate chain 3 [Source:HGNC Symbol%3BAcc:HGNC:30711]
ENSG00000248323	7.65594	3.09694e-139	LUCAT1	lung cancer associated transcript 1 [Source:HGNC Symbol%3BAcc:HGNC:48498]
ENSG00000056291	7.64155	3.06172e-66	NPFFR2	neuropeptide FF receptor 2 [Source:HGNC Symbol%3BAcc:HGNC:4525]
ENSG00000271287	7.63245	0.00672088	BCRP9	BCR pseudogene 9 [Source:HGNC Symbol%3BAcc:HGNC:49113]
ENSG00000184678	7.61391	1.43731e-136	H2BC21	H2B clustered histone 21 [Source:HGNC Symbol%3BAcc:HGNC:4760]
ENSG00000232065	7.58056	3.71231e-20	LINC01063	long intergenic non-protein coding RNA 1063 [Source:HGNC Symbol%3BAcc:HGNC:49092]
ENSG00000266826	7.56189	0.00130171	IGBP1P2	immunoglobulin (CD79A) binding protein 1 pseudogene 2 [Source:HGNC Symbol%3BAcc:HGNC:43611]
ENSG00000197903	7.55926	1.16553e-271	H2BC12	H2B clustered histone 12 [Source:HGNC Symbol%3BAcc:HGNC:13954]
ENSG00000236683	7.55672	0.0311689	HMGA1P1	high mobility group AT-hook 1 pseudogene 1 [Source:HGNC Symbol%3BAcc:HGNC:13321]
ENSG00000233198	7.55424	5.1796e-05	RNF224	ring finger protein 224 [Source:HGNC Symbol%3BAcc:HGNC:41912]
ENSG00000247095	7.52701	3.28701e-25	MIR210HG	MIR210 host gene [Source:HGNC Symbol%3BAcc:HGNC:39524]
ENSG00000247624	7.52445	0.0396369	CPEB2-DT	CPEB2 divergent transcript [Source:HGNC Symbol%3BAcc:HGNC:49082]
ENSG00000160870	7.52334	0.0423122	CYP3A7	cytochrome P450 family 3 subfamily A member 7 [Source:HGNC Symbol%3BAcc:HGNC:2640]
ENSG00000202538	7.51817	0.0399179	RNU4-2	RNA%2C U4 small nuclear 2 [Source:HGNC Symbol%3BAcc:HGNC:10193]
ENSG00000240891	7.5068	5.68534e-79	PLCXD2	phosphatidylinositol specific phospholipase C X domain containing 2 [Source:HGNC Symbol%3BAcc:HGNC:26462]
ENSG00000129226	7.49027	5.1246e-50	CD68	CD68 molecule [Source:HGNC Symbol%3BAcc:HGNC:1693]
ENSG00000152822	7.48421	0.000129721	GRM1	glutamate metabotropic receptor 1 [Source:HGNC Symbol%3BAcc:HGNC:4593]
ENSG00000259571	7.47949	1.20706e-06	BLID	BH3-like motif containing%2C cell death inducer [Source:HGNC Symbol%3BAcc:HGNC:33495]
ENSG00000186732	7.4668	0.0479146	MPPED1	metallophosphoesterase domain containing 1 [Source:HGNC Symbol%3BAcc:HGNC:1306]
ENSG00000183691	7.46285	5.8053e-32	NOG	noggin [Source:HGNC Symbol%3BAcc:HGNC:7866]
ENSG00000154589	7.45522	1.11624e-32	LY96	lymphocyte antigen 96 [Source:HGNC Symbol%3BAcc:HGNC:17156]
ENSG00000204947	7.43354	1.52059e-77	ZNF425	zinc finger protein 425 [Source:HGNC Symbol%3BAcc:HGNC:20690]
ENSG00000224687	7.42127	6.42209e-87	RASAL2-AS1	RASAL2 antisense RNA 1 [Source:HGNC Symbol%3BAcc:HGNC:44170]
ENSG00000112245	7.40451	0.000369703	PTP4A1	protein tyrosine phosphatase 4A1 [Source:HGNC Symbol%3BAcc:HGNC:9634]
ENSG00000234948	7.40416	0.00613238	LINC01524	long intergenic non-protein coding RNA 1524 [Source:HGNC Symbol%3BAcc:HGNC:51228]
ENSG00000268758	7.39449	5.3079e-07	ADGRE4P	adhesion G protein-coupled receptor E4%2C pseudogene [Source:HGNC Symbol%3BAcc:HGNC:19240]
ENSG00000133246	7.39441	0.0312436	PRAM1	PML-RARA regulated adaptor molecule 1 [Source:HGNC Symbol%3BAcc:HGNC:30091]
ENSG00000176040	7.37542	5.97392e-06	TMPRSS7	transmembrane serine protease 7 [Source:HGNC Symbol%3BAcc:HGNC:30846]
ENSG00000233854	7.35078	2.58472e-05	POU6F2-AS2	POU6F2 antisense RNA 2 [Source:HGNC Symbol%3BAcc:HGNC:21887]
ENSG00000102312	7.34678	2.84882e-232	PORCN	porcupine O-acyltransferase [Source:HGNC Symbol%3BAcc:HGNC:17652]
ENSG00000267549	7.30599	5.24132e-08	ZSCAN5A-AS1	ZSCAN5A antisense RNA 1 [Source:HGNC Symbol%3BAcc:HGNC:55294]
ENSG00000273693	7.30152	0.00066117	CDRT15P10	CDRT15 pseudogene 10 [Source:HGNC Symbol%3BAcc:HGNC:38413]
ENSG00000132874	7.29685	3.60798e-07	SLC14A2	solute carrier family 14 member 2 [Source:HGNC Symbol%3BAcc:HGNC:10919]
ENSG00000079263	7.29336	4.50488e-38	SP140	SP140 nuclear body protein [Source:HGNC Symbol%3BAcc:HGNC:17133]
ENSG00000131737	7.28231	0.000766038	KRT34	keratin 34 [Source:HGNC Symbol%3BAcc:HGNC:6452]
ENSG00000010310	7.27935	2.99925e-64	GIPR	gastric inhibitory polypeptide receptor [Source:HGNC Symbol%3BAcc:HGNC:4271]
ENSG00000230316	7.27772	2.07644e-12	FEZF1-AS1	FEZF1 antisense RNA 1 [Source:HGNC Symbol%3BAcc:HGNC:41001]
ENSG00000273082	7.2755	0.0222808	LARGE1-AS1	LARGE1 antisense RNA 1 [Source:HGNC Symbol%3BAcc:HGNC:55162]
ENSG00000266473	7.2667	3.54866e-08	HELZ-AS1	HELZ antisense RNA 1 [Source:HGNC Symbol%3BAcc:HGNC:55319]
ENSG00000212724	7.26229	2.80839e-16	KRTAP2-3	keratin associated protein 2-3 [Source:HGNC Symbol%3BAcc:HGNC:18906]
ENSG00000135604	7.22232	1.48374e-26	STX11	syntaxin 11 [Source:HGNC Symbol%3BAcc:HGNC:11429]
ENSG00000210100	7.21946	0.00665461	MT-TI	mitochondrially encoded tRNA-Ile (AUU/C) [Source:HGNC Symbol%3BAcc:HGNC:7488]
ENSG00000144130	7.21223	3.55009e-11	NT5DC4	5'-nucleotidase domain containing 4 [Source:HGNC Symbol%3BAcc:HGNC:27678]
ENSG00000128253	7.21085	6.62295e-05	RFPL2	ret finger protein like 2 [Source:HGNC Symbol%3BAcc:HGNC:9979]
ENSG00000134548	7.20183	7.43939e-16	SPX	spexin hormone [Source:HGNC Symbol%3BAcc:HGNC:28139]
ENSG00000248489	7.19769	2.44678e-09	LINC02062	long intergenic non-protein coding RNA 2062 [Source:HGNC Symbol%3BAcc:HGNC:52907]
ENSG00000235631	7.15839	1.82107e-05	RNF148	ring finger protein 148 [Source:HGNC Symbol%3BAcc:HGNC:22411]
ENSG00000183598	7.14768	4.13332e-09	H3C13	H3 clustered histone 13 [Source:HGNC Symbol%3BAcc:HGNC:25311]
ENSG00000115641	7.13694	0	FHL2	four and a half LIM domains 2 [Source:HGNC Symbol%3BAcc:HGNC:3703]
ENSG00000129194	7.12256	1.98696e-11	SOX15	SRY-box transcription factor 15 [Source:HGNC Symbol%3BAcc:HGNC:11196]
ENSG00000158156	7.10321	0.0212068	XKR8	XK related 8 [Source:HGNC Symbol%3BAcc:HGNC:25508]
ENSG00000230914	7.09721	0.00682979	KIF19BP	kinesin family member 19B%2C pseudogene [Source:HGNC Symbol%3BAcc:HGNC:55167]
ENSG00000214145	7.06405	4.0669e-24	LINC00887	long intergenic non-protein coding RNA 887 [Source:HGNC Symbol%3BAcc:HGNC:48574]
ENSG00000162641	7.06397	3.13912e-48	AKNAD1	AKNA domain containing 1 [Source:HGNC Symbol%3BAcc:HGNC:28398]
ENSG00000095713	7.03198	2.03798e-11	CRTAC1	cartilage acidic protein 1 [Source:HGNC Symbol%3BAcc:HGNC:14882]
ENSG00000224892	7.03139	2.65452e-23	RPS4XP16	ribosomal protein S4X pseudogene 16 [Source:HGNC Symbol%3BAcc:HGNC:36365]
ENSG00000231802	7.02738	8.43362e-07	DNAJB6P3	DNAJB6 pseudogene 3 [Source:HGNC Symbol%3BAcc:HGNC:54756]
ENSG00000223826	7.01985	0.000117952	LINC01870	long intergenic non-protein coding RNA 1870 [Source:HGNC Symbol%3BAcc:HGNC:52689]
ENSG00000197358	7.0063	3.09521e-10	BNIP3P1	BCL2 interacting protein 3 pseudogene 1 [Source:HGNC Symbol%3BAcc:HGNC:19922]
ENSG00000274317	7.00172	1.11937e-07	LINC02334	long intergenic non-protein coding RNA 2334 [Source:HGNC Symbol%3BAcc:HGNC:53254]
ENSG00000113525	6.97999	0.0333864	IL5	interleukin 5 [Source:HGNC Symbol%3BAcc:HGNC:6016]
ENSG00000268812	6.96975	1.61432e-47	LIF-AS2	LIF antisense RNA 2 [Source:HGNC Symbol%3BAcc:HGNC:28298]
ENSG00000229719	6.9632	0.000848185	MIR194-2HG	MIR194-2 host gene [Source:HGNC Symbol%3BAcc:HGNC:51946]
ENSG00000146674	6.9556	8.08121e-26	IGFBP3	insulin like growth factor binding protein 3 [Source:HGNC Symbol%3BAcc:HGNC:5472]
ENSG00000272459	6.94535	7.70065e-07	FAM193B-DT	FAM193B divergent transcript [Source:HGNC Symbol%3BAcc:HGNC:55212]
ENSG00000105327	6.92379	5.25136e-204	BBC3	BCL2 binding component 3 [Source:HGNC Symbol%3BAcc:HGNC:17868]
ENSG00000164850	6.91785	2.57858e-09	GPER1	G protein-coupled estrogen receptor 1 [Source:HGNC Symbol%3BAcc:HGNC:4485]
ENSG00000185847	6.89672	0.00767949	LINC01405	long intergenic non-protein coding RNA 1405 [Source:HGNC Symbol%3BAcc:HGNC:50688]
ENSG00000233246	6.89575	0.0155295	PHC2-AS1	PHC2 antisense RNA 1 [Source:HGNC Symbol%3BAcc:HGNC:40205]
ENSG00000248144	6.87515	0.0156439	ADH1C	alcohol dehydrogenase 1C (class I)%2C gamma polypeptide [Source:HGNC Symbol%3BAcc:HGNC:251]
ENSG00000101311	6.87358	9.09211e-134	FERMT1	fermitin family member 1 [Source:HGNC Symbol%3BAcc:HGNC:15889]
ENSG00000163545	6.87205	2.43347e-208	NUAK2	NUAK family kinase 2 [Source:HGNC Symbol%3BAcc:HGNC:29558]
ENSG00000128815	6.86874	0.000114358	WDFY4	WDFY family member 4 [Source:HGNC Symbol%3BAcc:HGNC:29323]
ENSG00000155897	6.85614	0.00290727	ADCY8	adenylate cyclase 8 [Source:HGNC Symbol%3BAcc:HGNC:239]
ENSG00000232023	6.85565	1.90077e-21	LINC01807	long intergenic non-protein coding RNA 1807 [Source:HGNC Symbol%3BAcc:HGNC:52610]
ENSG00000132698	6.84864	0.00134835	RAB25	RAB25%2C member RAS oncogene family [Source:HGNC Symbol%3BAcc:HGNC:18238]
ENSG00000233559	6.8437	6.33068e-26	LINC00513	long intergenic non-protein coding RNA 513 [Source:HGNC Symbol%3BAcc:HGNC:43566]
ENSG00000087128	6.82605	4.63334e-07	TMPRSS11E	transmembrane serine protease 11E [Source:HGNC Symbol%3BAcc:HGNC:24465]
ENSG00000196352	6.82597	3.21139e-114	CD55	CD55 molecule (Cromer blood group) [Source:HGNC Symbol%3BAcc:HGNC:2665]
ENSG00000163263	6.80009	0.00562205	C1orf189	chromosome 1 open reading frame 189 [Source:HGNC Symbol%3BAcc:HGNC:32305]
ENSG00000277399	6.79342	4.29689e-06	GPR179	G protein-coupled receptor 179 [Source:HGNC Symbol%3BAcc:HGNC:31371]
ENSG00000012504	6.78015	0.00596121	NR1H4	nuclear receptor subfamily 1 group H member 4 [Source:HGNC Symbol%3BAcc:HGNC:7967]
ENSG00000148541	6.77619	6.25415e-05	FAM13C	family with sequence similarity 13 member C [Source:HGNC Symbol%3BAcc:HGNC:19371]
ENSG00000269696	6.77521	4.25772e-09	ZNF470-DT	ZNF470 divergent transcript [Source:HGNC Symbol%3BAcc:HGNC:55272]
ENSG00000244649	6.73671	2.44607e-17	LINC02086	long intergenic non-protein coding RNA 2086 [Source:HGNC Symbol%3BAcc:HGNC:52936]
ENSG00000167850	6.71992	0.00332673	CD300C	CD300c molecule [Source:HGNC Symbol%3BAcc:HGNC:19320]
ENSG00000273542	6.71799	3.19671e-05	H4C12	H4 clustered histone 12 [Source:HGNC Symbol%3BAcc:HGNC:4784]
ENSG00000166394	6.71411	3.00341e-291	CYB5R2	cytochrome b5 reductase 2 [Source:HGNC Symbol%3BAcc:HGNC:24376]
ENSG00000235821	6.71104	5.26478e-05	IFITM4P	interferon induced transmembrane protein 4 pseudogene [Source:HGNC Symbol%3BAcc:HGNC:21669]
ENSG00000144834	6.6567	9.21908e-124	TAGLN3	transgelin 3 [Source:HGNC Symbol%3BAcc:HGNC:29868]
ENSG00000175097	6.64307	3.21771e-07	RAG2	recombination activating 2 [Source:HGNC Symbol%3BAcc:HGNC:9832]
ENSG00000140279	6.64101	0.00335287	DUOX2	dual oxidase 2 [Source:HGNC Symbol%3BAcc:HGNC:13273]
ENSG00000235831	6.61894	1.58662e-21	BHLHE40-AS1	BHLHE40 antisense RNA 1 [Source:HGNC Symbol%3BAcc:HGNC:44471]
ENSG00000249992	6.60596	3.96047e-122	TMEM158	transmembrane protein 158 [Source:HGNC Symbol%3BAcc:HGNC:30293]
ENSG00000183454	6.60534	0.0312228	GRIN2A	glutamate ionotropic receptor NMDA type subunit 2A [Source:HGNC Symbol%3BAcc:HGNC:4585]
ENSG00000178631	6.5932	7.60736e-08	ACTG1P1	actin gamma 1 pseudogene 1 [Source:HGNC Symbol%3BAcc:HGNC:146]
ENSG00000168071	6.57152	5.39636e-100	CCDC88B	coiled-coil domain containing 88B [Source:HGNC Symbol%3BAcc:HGNC:26757]
ENSG00000132622	6.56668	0.0282419	HSPA12B	heat shock protein family A (Hsp70) member 12B [Source:HGNC Symbol%3BAcc:HGNC:16193]
ENSG00000204616	6.56467	0.00372904	TRIM31	tripartite motif containing 31 [Source:HGNC Symbol%3BAcc:HGNC:16289]
ENSG00000100033	6.55792	0.0290223	PRODH	proline dehydrogenase 1 [Source:HGNC Symbol%3BAcc:HGNC:9453]
ENSG00000162840	6.55267	1.98359e-05	MT2P1	metallothionein 2 pseudogene 1 [Source:HGNC Symbol%3BAcc:HGNC:7407]
ENSG00000199059	6.54576	0.000228372	MIR135B	microRNA 135b [Source:HGNC Symbol%3BAcc:HGNC:31760]
ENSG00000171051	6.54326	0.0375401	FPR1	formyl peptide receptor 1 [Source:HGNC Symbol%3BAcc:HGNC:3826]
ENSG00000078795	6.52819	6.50978e-09	PKD2L2	polycystin 2 like 2%2C transient receptor potential cation channel [Source:HGNC Symbol%3BAcc:HGNC:9012]
ENSG00000280208	6.52399	1.6801e-46	GGT4P	gamma-glutamyltransferase 4 pseudogene [Source:HGNC Symbol%3BAcc:HGNC:33207]
ENSG00000202111	6.51435	0.0204888	VTRNA1-2	vault RNA 1-2 [Source:HGNC Symbol%3BAcc:HGNC:12655]
ENSG00000272186	6.51408	2.77057e-08	VPS11-DT	VPS11 divergent transcript [Source:HGNC Symbol%3BAcc:HGNC:55227]
ENSG00000136634	6.50763	1.92451e-13	IL10	interleukin 10 [Source:HGNC Symbol%3BAcc:HGNC:5962]
ENSG00000124343	6.50742	1.55613e-28	XG	Xg glycoprotein (Xg blood group) [Source:HGNC Symbol%3BAcc:HGNC:12806]
ENSG00000176046	6.4678	8.80837e-59	NUPR1	nuclear protein 1%2C transcriptional regulator [Source:HGNC Symbol%3BAcc:HGNC:29990]
ENSG00000264859	6.46076	0.00557901	DSG2-AS1	DSG2 antisense RNA 1 [Source:HGNC Symbol%3BAcc:HGNC:51311]
ENSG00000066185	6.45661	6.34844e-08	ZMYND12	zinc finger MYND-type containing 12 [Source:HGNC Symbol%3BAcc:HGNC:21192]
ENSG00000152049	6.45649	3.13192e-50	KCNE4	potassium voltage-gated channel subfamily E regulatory subunit 4 [Source:HGNC Symbol%3BAcc:HGNC:6244]
ENSG00000235513	6.45358	1.69649e-09	L3MBTL2-AS1	L3MBTL2 antisense RNA 1 [Source:HGNC Symbol%3BAcc:HGNC:40847]
ENSG00000183615	6.45129	2.72604e-18	FAM167B	family with sequence similarity 167 member B [Source:HGNC Symbol%3BAcc:HGNC:28133]
ENSG00000101842	6.45018	0.000733951	VSIG1	V-set and immunoglobulin domain containing 1 [Source:HGNC Symbol%3BAcc:HGNC:28675]
ENSG00000245080	6.43362	0.0019553	MIR3150BHG	MIR3150B host gene [Source:HGNC Symbol%3BAcc:HGNC:52000]
ENSG00000268095	6.40376	3.72299e-05	ZNF649-AS1	ZNF649 antisense RNA 1 [Source:HGNC Symbol%3BAcc:HGNC:51285]
ENSG00000240005	6.40007	1.0729e-13	STIM2-AS1	STIM2 antisense RNA 1 [Source:HGNC Symbol%3BAcc:HGNC:40879]
ENSG00000137434	6.39506	2.92417e-14	C6orf52	chromosome 6 open reading frame 52 [Source:HGNC Symbol%3BAcc:HGNC:20881]
ENSG00000187957	6.38377	6.96177e-104	DNER	delta/notch like EGF repeat containing [Source:HGNC Symbol%3BAcc:HGNC:24456]
ENSG00000247993	6.38056	3.49011e-07	FOXD1-AS1	FOXD1 antisense RNA 1 [Source:HGNC Symbol%3BAcc:HGNC:50658]
ENSG00000167920	6.37324	6.47971e-288	TMEM99	transmembrane protein 99 (putative) [Source:HGNC Symbol%3BAcc:HGNC:28305]
ENSG00000232022	6.37019	4.34514e-22	FAAHP1	fatty acid amide hydrolase pseudogene 1 [Source:HGNC Symbol%3BAcc:HGNC:50679]
ENSG00000179361	6.35014	6.28477e-136	ARID3B	AT-rich interaction domain 3B [Source:HGNC Symbol%3BAcc:HGNC:14350]
ENSG00000123977	6.33272	4.84564e-06	DAW1	dynein assembly factor with WD repeats 1 [Source:HGNC Symbol%3BAcc:HGNC:26383]
ENSG00000069667	6.33202	1.30931e-44	RORA	RAR related orphan receptor A [Source:HGNC Symbol%3BAcc:HGNC:10258]
ENSG00000150967	6.33197	1.79998e-256	ABCB9	ATP binding cassette subfamily B member 9 [Source:HGNC Symbol%3BAcc:HGNC:50]
ENSG00000246560	6.32148	3.11015e-37	UBE2D3-AS1	UBE2D3 antisense RNA 1 [Source:HGNC Symbol%3BAcc:HGNC:54095]
ENSG00000125845	6.31463	6.4869e-290	BMP2	bone morphogenetic protein 2 [Source:HGNC Symbol%3BAcc:HGNC:1069]
ENSG00000178726	6.30536	4.69191e-09	THBD	thrombomodulin [Source:HGNC Symbol%3BAcc:HGNC:11784]
ENSG00000220323	6.29896	3.20376e-81	H2BC19P	H2B clustered histone 19%2C pseudogene [Source:HGNC Symbol%3BAcc:HGNC:20517]
ENSG00000251580	6.29392	1.04666e-66	LINC02482	long intergenic non-protein coding RNA 2482 [Source:HGNC Symbol%3BAcc:HGNC:53458]
ENSG00000227431	6.27347	0.0174586	CSE1L-AS1	CSE1L antisense RNA 1 [Source:HGNC Symbol%3BAcc:HGNC:51232]
ENSG00000080618	6.26484	2.78125e-05	CPB2	carboxypeptidase B2 [Source:HGNC Symbol%3BAcc:HGNC:2300]
ENSG00000176884	6.25657	0.049784	GRIN1	glutamate ionotropic receptor NMDA type subunit 1 [Source:HGNC Symbol%3BAcc:HGNC:4584]
ENSG00000121797	6.24838	0.0219234	CCRL2	C-C motif chemokine receptor like 2 [Source:HGNC Symbol%3BAcc:HGNC:1612]
ENSG00000102981	6.24332	2.05828e-70	PARD6A	par-6 family cell polarity regulator alpha [Source:HGNC Symbol%3BAcc:HGNC:15943]
ENSG00000228742	6.2392	0.0497191	LINC02577	long intergenic non-protein coding RNA 2577 [Source:HGNC Symbol%3BAcc:HGNC:53749]
ENSG00000087074	6.21438	9.75151e-234	PPP1R15A	protein phosphatase 1 regulatory subunit 15A [Source:HGNC Symbol%3BAcc:HGNC:14375]
ENSG00000254226	6.21168	0.0363343	LINC01933	long intergenic non-protein coding RNA 1933 [Source:HGNC Symbol%3BAcc:HGNC:52756]
ENSG00000166866	6.20883	0.00275877	MYO1A	myosin IA [Source:HGNC Symbol%3BAcc:HGNC:7595]
ENSG00000233695	6.19104	5.17023e-198	GAS6-AS1	GAS6 antisense RNA 1 [Source:HGNC Symbol%3BAcc:HGNC:39826]
ENSG00000048052	6.18509	2.74686e-198	HDAC9	histone deacetylase 9 [Source:HGNC Symbol%3BAcc:HGNC:14065]
ENSG00000225357	6.17902	0.040422	RPF2P1	ribosome production factor 2 homolog pseudogene 1 [Source:HGNC Symbol%3BAcc:HGNC:16186]
ENSG00000130066	6.17762	5.55967e-297	SAT1	spermidine/spermine N1-acetyltransferase 1 [Source:HGNC Symbol%3BAcc:HGNC:10540]
ENSG00000156687	6.17613	1.94617e-20	UNC5D	unc-5 netrin receptor D [Source:HGNC Symbol%3BAcc:HGNC:18634]
ENSG00000135406	6.17168	2.11397e-14	PRPH	peripherin [Source:HGNC Symbol%3BAcc:HGNC:9461]
ENSG00000106536	6.16369	5.56067e-10	POU6F2	POU class 6 homeobox 2 [Source:HGNC Symbol%3BAcc:HGNC:21694]
ENSG00000230613	6.15179	0.0359265	HM13-AS1	HM13 antisense RNA 1 [Source:HGNC Symbol%3BAcc:HGNC:41940]
ENSG00000231233	6.13796	6.11892e-43	CFAP58-DT	CFAP58 divergent transcript [Source:HGNC Symbol%3BAcc:HGNC:45243]
ENSG00000250053	6.12878	0.00665514	RARRES2P4	retinoic acid receptor responder 2 pseudogene 4 [Source:HGNC Symbol%3BAcc:HGNC:48703]
ENSG00000134594	6.12524	0.0457229	RAB33A	RAB33A%2C member RAS oncogene family [Source:HGNC Symbol%3BAcc:HGNC:9773]
ENSG00000254656	6.12072	8.31241e-32	RTL1	retrotransposon Gag like 1 [Source:HGNC Symbol%3BAcc:HGNC:14665]
ENSG00000230071	6.11237	1.47265e-06	RPL4P6	ribosomal protein L4 pseudogene 6 [Source:HGNC Symbol%3BAcc:HGNC:35611]
ENSG00000227258	6.10913	1.053e-12	SMIM2-AS1	SMIM2 antisense RNA 1 [Source:HGNC Symbol%3BAcc:HGNC:42674]
ENSG00000273415	6.10376	1.73379e-07	LINC02725	long intergenic non-protein coding RNA 2725 [Source:HGNC Symbol%3BAcc:HGNC:54242]
ENSG00000278611	6.10139	7.45157e-37	ZNF426-DT	ZNF426 divergent transcript [Source:HGNC Symbol%3BAcc:HGNC:53777]
ENSG00000213344	6.08771	4.91632e-32	PCNPP3	PEST containing nuclear protein pseudogene 3 [Source:HGNC Symbol%3BAcc:HGNC:41975]
ENSG00000260828	6.06726	0.0178814	HMGB3P32	high mobility group box 3 pseudogene 32 [Source:HGNC Symbol%3BAcc:HGNC:39335]
ENSG00000133134	6.06489	5.21647e-139	BEX2	brain expressed X-linked 2 [Source:HGNC Symbol%3BAcc:HGNC:30933]
ENSG00000159339	6.05376	0.000132634	PADI4	peptidyl arginine deiminase 4 [Source:HGNC Symbol%3BAcc:HGNC:18368]
ENSG00000260231	6.04487	5.47845e-101	KDM7A-DT	KDM7A divergent transcript [Source:HGNC Symbol%3BAcc:HGNC:48959]
ENSG00000271538	6.04361	0.0175664	LINC02427	long intergenic non-protein coding RNA 2427 [Source:HGNC Symbol%3BAcc:HGNC:53358]
ENSG00000231249	6.04211	2.33759e-07	ITPR1-DT	ITPR1 divergent transcript [Source:HGNC Symbol%3BAcc:HGNC:44470]
ENSG00000272146	6.03504	8.02883e-35	ARF4-AS1	ARF4 antisense RNA 1 [Source:HGNC Symbol%3BAcc:HGNC:51593]
ENSG00000236090	6.01655	0.00880907	LDHAP3	lactate dehydrogenase A pseudogene 3 [Source:HGNC Symbol%3BAcc:HGNC:6538]
ENSG00000260019	6.01191	0.00427244	LINC01992	long intergenic non-protein coding RNA 1992 [Source:HGNC Symbol%3BAcc:HGNC:52824]
ENSG00000197181	5.99813	4.86947e-14	PIWIL2	piwi like RNA-mediated gene silencing 2 [Source:HGNC Symbol%3BAcc:HGNC:17644]
ENSG00000203814	5.99299	1.05942e-48	H2BC18	H2B clustered histone 18 [Source:HGNC Symbol%3BAcc:HGNC:24700]
ENSG00000196139	5.99089	1.68515e-171	AKR1C3	aldo-keto reductase family 1 member C3 [Source:HGNC Symbol%3BAcc:HGNC:386]
ENSG00000257605	5.99068	6.2127e-142	MYG1-AS1	MYG1 antisense RNA 1 [Source:HGNC Symbol%3BAcc:HGNC:54810]
ENSG00000164867	5.98634	8.07329e-09	NOS3	nitric oxide synthase 3 [Source:HGNC Symbol%3BAcc:HGNC:7876]
ENSG00000185634	5.984	6.68513e-153	SHC4	SHC adaptor protein 4 [Source:HGNC Symbol%3BAcc:HGNC:16743]
ENSG00000278828	5.98222	2.68216e-28	H3C10	H3 clustered histone 10 [Source:HGNC Symbol%3BAcc:HGNC:4775]
ENSG00000127824	5.97051	6.47959e-14	TUBA4A	tubulin alpha 4a [Source:HGNC Symbol%3BAcc:HGNC:12407]
ENSG00000163659	5.96323	2.74084e-210	TIPARP	TCDD inducible poly(ADP-ribose) polymerase [Source:HGNC Symbol%3BAcc:HGNC:23696]
ENSG00000170262	5.96088	0.00647992	MRAP	melanocortin 2 receptor accessory protein [Source:HGNC Symbol%3BAcc:HGNC:1304]
ENSG00000173926	5.94507	1.88153e-32	MARCHF3	membrane associated ring-CH-type finger 3 [Source:HGNC Symbol%3BAcc:HGNC:28728]
[truncated: 1,845 more rows]

## Sheet: ST9
Supplementary Table 9. Down-regulated genes of TB group.
[truncated: 3,303 more rows]
